# Supplementary material for: (2,2′-Bipyridine-4,4′-dicarb­oxy­lic acid-κ2 N,N′)chlorido(2,2′:6′,2′′-terpyridyl-κ3 N,N′,N′′)ruthenium(II) perchlorate ethanol monosolvate monohydrate
Source: Acta Crystallogr Sect E Struct Rep Online. 2011 Dec 23;68(Pt 1):m77–8. doi: 10.1107/S1600536811054195 (PMC3254339; doi:10.1107/S1600536811054195)
Supplement: Supplementary file 1 [file e-68-00m77-sup1.cif]

##############################################################################
#                                                                            #
# This CIF contains the data in a paper accepted for publication in          #
# Acta Crystallographica Section E. It conforms to the requirements of       #
# Notes for Authors for Acta Crystallographica Section E, and has been       #
# peer reviewed under the auspices of the IUCr Commission on Journals.       #
#                                                                            #
# Full details of the Crystallographic Information File format               #
# are given in the paper "The Crystallographic Information File (CIF):       #
# a New Standard Archive File for Crystallography" by S. R. Hall, F. H.      #
# Allen and I. D. Brown [Acta Cryst. (1991), A47, 655-685].                  #
#                                                                            #
# The current version of the core CIF dictionary is obtainable from          #
# ftp://ftp.iucr.org/pub/cif_core.dic.                                       #
#                                                                            #
# Software is freely available for graphical display of the structure(s)     #
# in this CIF. For information consult the CIF software page                 #
# http://www.iucr.org/resources/cif/software.                                #
#                                                                            #
# This file may be used for bona fide research purposes within the           #
# scientific community so long as proper attribution is given to the journal # 
# article from which it was obtained.                                        #
#                                                                            #
##############################################################################
data_global
_audit_creation_method     'SHELXL-97 plus manual editing'
_journal_date_recd_electronic     2011-12-12
_journal_date_accepted     2011-12-16
_journal_name_full     'Acta Crystallographica, Section E'
_journal_year     2012
_journal_volume     68
_journal_issue      1
_journal_page_first     m77
_journal_page_last     m78
_journal_paper_category     QM
_journal_paper_doi     10.1107/S1600536811054195
_journal_coeditor_code     IS5031
_publ_contact_author_name     'Andrew D. Bond'
_publ_contact_author_address
;
 University of Southern Denmark
 Department of Physics and Chemistry
 Campusvej 55
 5230 Odense
 Denmark
;
_publ_contact_author_email     adb@chem.sdu.dk
_publ_contact_author_fax     '+45 6615 8780'
_publ_contact_author_phone     '+45 6650 2545'
_publ_section_title
;\
(2,2'-Bipyridine-4,4'-dicarboxylic
acid-\k^2^<i>N</i>,<i>N</i>')chlorido(2,2':6',2''-terpyridyl-\k^3^<i>N</i>,\
<i>N</i>',<i>N</i>'')ruthenium(II) perchlorate ethanol monosolvate
monohydrate
;
loop_
    _publ_author_name
    _publ_author_footnote
    _publ_author_address
    'Nielsen, Anne' .
;
 University of Southern Denmark
 Department of Physics and Chemistry
 Campusvej 55
 5230 Odense
 Denmark
;
    'McKenzie, Christine J.' .
;
 University of Southern Denmark
 Department of Physics and Chemistry
 Campusvej 55
 5230 Odense
 Denmark
;
    'Bond, Andrew D.' .
;
 University of Southern Denmark
 Department of Physics and Chemistry
 Campusvej 55
 5230 Odense
 Denmark
;
data_I
_audit_creation_method     SHELXL-97
_chemical_name_systematic
;
(2,2'-Bipyridine-4,4'-dicarboxylic
acid-\k^2^<i>N</i>,<i>N</i>')chlorido(2,2':6',2''-terpyridyl-
\k^3^<i>N</i>,<i>N</i>',<i>N</i>'')ruthenium(II) perchlorate ethanol
monosolvate monohydrate
;
_chemical_name_common     ?
_chemical_formula_moiety     'C27 H19 Cl N5 O4 Ru +, Cl O4 -, C2 H6 O, H2 O'
_chemical_formula_sum     'C29 H27 Cl2 N5 O10 Ru'
_chemical_formula_iupac
                      '[Ru Cl (C15 H11 N3) (C12 H8 N2 O4)] Cl O4, C2 H6 O, H2 O'
_chemical_formula_weight     777.53
_chemical_melting_point     ?
_symmetry_cell_setting     triclinic
_symmetry_space_group_name_H-M     'P -1'
_symmetry_space_group_name_Hall     '-P 1'
loop_
    _symmetry_equiv_pos_as_xyz
    'x, y, z'
    '-x, -y, -z'
_cell_length_a     8.7132(5)
_cell_length_b     11.9207(7)
_cell_length_c     15.9015(8)
_cell_angle_alpha     90.913(2)
_cell_angle_beta     104.110(2)
_cell_angle_gamma     97.677(2)
_cell_volume     1585.44(15)
_cell_formula_units_Z     2
_cell_measurement_reflns_used     8777
_cell_measurement_theta_min     2.47
_cell_measurement_theta_max     25.46
_cell_measurement_temperature     180(2)
_exptl_crystal_description     block
_exptl_crystal_colour     brown
_exptl_crystal_size_max     0.20
_exptl_crystal_size_mid     0.12
_exptl_crystal_size_min     0.10
_exptl_crystal_density_diffrn     1.629
_exptl_crystal_density_meas     ?
_exptl_crystal_density_method     'not measured'
_exptl_crystal_F_000     788
_exptl_absorpt_coefficient_mu     0.728
_exptl_absorpt_correction_type     multi-scan
_exptl_absorpt_process_details     '(SADABS; Sheldrick, 2003)'
_exptl_absorpt_correction_T_min     0.792
_exptl_absorpt_correction_T_max     0.931
_exptl_special_details     ?
_diffrn_ambient_temperature     180(2)
_diffrn_radiation_type     MoK\a
_diffrn_radiation_wavelength     0.71073
_diffrn_radiation_source     'fine-focus sealed tube'
_diffrn_radiation_monochromator     graphite
_diffrn_measurement_device_type     'Bruker--Nonius X8 APEXII CCD'
_diffrn_measurement_method     'thin-slice \w and \f scans'
_diffrn_reflns_number     22443
_diffrn_reflns_av_R_equivalents     0.0312
_diffrn_reflns_av_sigmaI/netI     0.0342
_diffrn_reflns_theta_min     3.64
_diffrn_reflns_theta_max     25.70
_diffrn_reflns_theta_full     25.00
_diffrn_measured_fraction_theta_max     0.987
_diffrn_measured_fraction_theta_full     0.990
_diffrn_reflns_limit_h_min     -10
_diffrn_reflns_limit_h_max     10
_diffrn_reflns_limit_k_min     -14
_diffrn_reflns_limit_k_max     14
_diffrn_reflns_limit_l_min     -19
_diffrn_reflns_limit_l_max     17
_diffrn_standards_number     0
_diffrn_standards_interval_count     .
_diffrn_standards_interval_time     .
_diffrn_standards_decay_%     ?
_refine_special_details
;
Refinement of <i>F</i>^2^ against ALL reflections. The weighted <i>R</i>-factor
<i>wR</i> and goodness of fit <i>S</i> are based on <i>F</i>^2^, conventional
<i>R</i>-factors <i>R</i> are based on <i>F</i>, with <i>F</i> set to zero for
negative <i>F</i>^2^. The threshold expression of <i>F</i>^2^ >
\s(<i>F</i>^2^) is used only for calculating <i>R</i>-factors(gt) <i>etc</i>.
and is not relevant to the choice of reflections for refinement.
<i>R</i>-factors based on <i>F</i>^2^ are statistically about twice as large
as those based on <i>F</i>, and <i>R</i>- factors based on ALL data will be
even larger.
;
_reflns_number_total     5961
_reflns_number_gt     4978
_reflns_threshold_expression     I>2\s(I)
_refine_ls_structure_factor_coef     Fsqd
_refine_ls_matrix_type     full
_refine_ls_R_factor_all     0.0500
_refine_ls_R_factor_gt     0.0399
_refine_ls_wR_factor_gt     0.1072
_refine_ls_wR_factor_ref     0.1122
_refine_ls_goodness_of_fit_ref     1.076
_refine_ls_restrained_S_all     1.157
_refine_ls_number_reflns     5961
_refine_ls_number_parameters     462
_refine_ls_number_restraints     73
_refine_ls_hydrogen_treatment     constr
_refine_ls_weighting_scheme     calc
_refine_ls_weighting_details
         'calc w=1/[\s^2^(Fo^2^)+(0.0608P)^2^+1.3719P] where P=(Fo^2^+2Fc^2^)/3'
_atom_sites_solution_hydrogens     geom
_atom_sites_solution_primary     direct
_atom_sites_solution_secondary     difmap
_refine_ls_shift/su_max     0.001
_refine_ls_shift/su_mean     0.000
_refine_diff_density_max     0.906
_refine_diff_density_min     -0.738
_refine_ls_extinction_method     none
_refine_ls_extinction_coef     ?
loop_
    _atom_type_symbol
    _atom_type_description
    _atom_type_scat_dispersion_real
    _atom_type_scat_dispersion_imag
    _atom_type_scat_source
    'C' 'C' 0.0033 0.0016
                         'International Tables Vol C Tables 4.2.6.8 and 6.1.1.4'
    'H' 'H' 0.0000 0.0000
                         'International Tables Vol C Tables 4.2.6.8 and 6.1.1.4'
    'N' 'N' 0.0061 0.0033
                         'International Tables Vol C Tables 4.2.6.8 and 6.1.1.4'
    'O' 'O' 0.0106 0.0060
                         'International Tables Vol C Tables 4.2.6.8 and 6.1.1.4'
    'Cl' 'Cl' 0.1484 0.1585
                         'International Tables Vol C Tables 4.2.6.8 and 6.1.1.4'
    'Ru' 'Ru' -1.2594 0.8363
                         'International Tables Vol C Tables 4.2.6.8 and 6.1.1.4'
_computing_data_collection     'APEX2 (Bruker--Nonius, 2004)'
_computing_cell_refinement     'SAINT (Bruker, 2003)'
_computing_data_reduction     'SAINT (Bruker, 2003)'
_computing_structure_solution     'SHELXTL (Sheldrick, 2008)'
_computing_structure_refinement     'SHELXTL (Sheldrick, 2008)'
_computing_molecular_graphics     'SHELXTL (Sheldrick, 2008)'
_computing_publication_material     'SHELXTL (Sheldrick, 2008)'
loop_
    _atom_site_type_symbol
    _atom_site_label
    _atom_site_fract_x
    _atom_site_fract_y
    _atom_site_fract_z
    _atom_site_U_iso_or_equiv
    _atom_site_adp_type
    _atom_site_calc_flag
    _atom_site_refinement_flags
    _atom_site_occupancy
    _atom_site_symmetry_multiplicity
    _atom_site_disorder_assembly
    _atom_site_disorder_group
    Ru Ru1 0.30449(3) 0.52232(3) 0.229857(17) 0.03172(12) Uani d . 1 1 . .
    Cl Cl1 0.38277(11) 0.64610(8) 0.12517(6) 0.0394(2) Uani d . 1 1 . .
    O O1 0.6470(4) 0.9485(3) 0.5612(2) 0.0648(9) Uani d . 1 1 . .
    O O2 0.5089(4) 0.8261(3) 0.6277(2) 0.0655(9) Uani d . 1 1 . .
    H H2 0.5578 0.8627 0.6751 0.098 Uiso d R 1 1 . .
    O O3 0.0613(4) 0.3562(3) 0.59862(19) 0.0588(9) Uani d . 1 1 . .
    O O4 -0.0105(4) 0.1927(3) 0.5215(2) 0.0648(9) Uani d . 1 1 . .
    H H4 -0.0493 0.1692 0.5632 0.097 Uiso d R 1 1 . .
    N N1 0.3926(3) 0.6406(3) 0.33304(19) 0.0334(7) Uani d . 1 1 . .
    N N2 0.2417(3) 0.4362(3) 0.32745(19) 0.0329(7) Uani d . 1 1 . .
    N N3 0.5009(4) 0.4411(3) 0.23588(19) 0.0348(7) Uani d . 1 1 . .
    N N4 0.2151(4) 0.4007(3) 0.14012(18) 0.0345(7) Uani d . 1 1 . .
    N N5 0.0728(4) 0.5593(3) 0.18561(19) 0.0361(7) Uani d . 1 1 . .
    C C1 0.4864(5) 0.7410(3) 0.3332(2) 0.0404(9) Uani d . 1 1 . .
    H H1A 0.5156 0.7623 0.2813 0.048 Uiso calc R 1 1 . .
    C C2 0.5406(5) 0.8132(3) 0.4058(3) 0.0409(9) Uani d . 1 1 . .
    H H2A 0.6078 0.8823 0.4040 0.049 Uiso calc R 1 1 . .
    C C3 0.4968(5) 0.7846(3) 0.4814(2) 0.0374(9) Uani d . 1 1 . .
    C C4 0.4015(4) 0.6820(3) 0.4819(2) 0.0365(8) Uani d . 1 1 . .
    H H4A 0.3699 0.6603 0.5331 0.044 Uiso calc R 1 1 . .
    C C5 0.3525(4) 0.6115(3) 0.4079(2) 0.0316(8) Uani d . 1 1 . .
    C C6 0.5576(5) 0.8626(4) 0.5610(3) 0.0463(10) Uani d . 1 1 . .
    C C7 0.2617(4) 0.4974(3) 0.4037(2) 0.0317(8) Uani d . 1 1 . .
    C C8 0.2015(4) 0.4523(3) 0.4706(2) 0.0329(8) Uani d . 1 1 . .
    H H8A 0.2124 0.4975 0.5220 0.039 Uiso calc R 1 1 . .
    C C9 0.1257(4) 0.3418(3) 0.4633(2) 0.0347(8) Uani d . 1 1 . .
    C C10 0.1133(4) 0.2776(3) 0.3876(2) 0.0370(8) Uani d . 1 1 . .
    H H10A 0.0654 0.2006 0.3814 0.044 Uiso calc R 1 1 . .
    C C11 0.1712(4) 0.3272(3) 0.3219(2) 0.0376(9) Uani d . 1 1 . .
    H H11A 0.1613 0.2827 0.2702 0.045 Uiso calc R 1 1 . .
    C C12 0.0563(5) 0.2980(3) 0.5357(2) 0.0395(9) Uani d . 1 1 . .
    C C13 0.6499(4) 0.4691(3) 0.2879(2) 0.0384(9) Uani d . 1 1 . .
    H H13A 0.6713 0.5352 0.3254 0.046 Uiso calc R 1 1 . .
    C C14 0.7705(5) 0.4068(4) 0.2889(3) 0.0450(10) Uani d . 1 1 . .
    H H14A 0.8734 0.4290 0.3265 0.054 Uiso calc R 1 1 . .
    C C15 0.7406(5) 0.3105(4) 0.2340(3) 0.0480(10) Uani d . 1 1 . .
    H H15A 0.8219 0.2646 0.2345 0.058 Uiso calc R 1 1 . .
    C C16 0.5917(5) 0.2826(4) 0.1791(3) 0.0448(10) Uani d . 1 1 . .
    H H16A 0.5704 0.2184 0.1397 0.054 Uiso calc R 1 1 . .
    C C17 0.4732(5) 0.3474(3) 0.1807(2) 0.0374(8) Uani d . 1 1 . .
    C C18 0.3086(5) 0.3238(3) 0.1254(2) 0.0388(9) Uani d . 1 1 . .
    C C19 0.2449(5) 0.2350(4) 0.0640(3) 0.0482(10) Uani d . 1 1 . .
    H H19A 0.3095 0.1813 0.0526 0.058 Uiso calc R 1 1 . .
    C C20 0.0859(5) 0.2262(4) 0.0198(3) 0.0540(11) Uani d . 1 1 . .
    H H20A 0.0405 0.1650 -0.0216 0.065 Uiso calc R 1 1 . .
    C C21 -0.0074(5) 0.3047(4) 0.0351(3) 0.0467(10) Uani d . 1 1 . .
    H H21A -0.1166 0.2982 0.0044 0.056 Uiso calc R 1 1 . .
    C C22 0.0595(4) 0.3930(3) 0.0957(2) 0.0380(9) Uani d . 1 1 . .
    C C23 -0.0195(4) 0.4848(3) 0.1210(2) 0.0370(9) Uani d . 1 1 . .
    C C24 -0.1768(5) 0.4973(4) 0.0825(3) 0.0464(10) Uani d . 1 1 . .
    H H24A -0.2396 0.4451 0.0375 0.056 Uiso calc R 1 1 . .
    C C25 -0.2408(5) 0.5863(4) 0.1104(3) 0.0516(11) Uani d . 1 1 . .
    H H25A -0.3483 0.5962 0.0846 0.062 Uiso calc R 1 1 . .
    C C26 -0.1489(5) 0.6602(4) 0.1753(3) 0.0495(11) Uani d . 1 1 . .
    H H26A -0.1924 0.7214 0.1953 0.059 Uiso calc R 1 1 . .
    C C27 0.0078(5) 0.6455(3) 0.2118(2) 0.0402(9) Uani d . 1 1 . .
    H H27A 0.0713 0.6976 0.2567 0.048 Uiso calc R 1 1 . .
    Cl Cl2 0.8935(2) 0.01878(13) 0.17808(11) 0.0846(4) Uani d D 1 1 . .
    O O2A 1.0065(6) 0.1063(4) 0.2176(3) 0.1302(19) Uani d DU 1 1 A .
    O O2B 0.8067(15) 0.0204(11) 0.0971(6) 0.166(5) Uani d PDU 0.50 1 A 1
    O O2C 0.9907(13) -0.0746(7) 0.1832(8) 0.135(4) Uani d PDU 0.50 1 A 1
    O O2D 0.8001(17) -0.0137(14) 0.2390(9) 0.233(12) Uani d PDU 0.50 1 A 1
    O O2E 0.8421(13) -0.0554(9) 0.2330(7) 0.116(4) Uani d PDU 0.50 1 A 2
    O O2F 0.9463(14) -0.0316(9) 0.1130(7) 0.143(4) Uani d PDU 0.50 1 A 2
    O O2G 0.7602(10) 0.0775(8) 0.1339(7) 0.120(4) Uani d PDU 0.50 1 A 2
    O O1W 0.1323(4) 0.8776(3) 0.3538(2) 0.0649(9) Uani d . 1 1 . .
    H H1W 0.2019 0.9317 0.3804 0.097 Uiso d R 1 1 . .
    H H2W 0.0882 0.8906 0.3017 0.097 Uiso d R 1 1 . .
    O O1S 0.6600(6) 0.9364(4) 0.7731(3) 0.0729(18) Uani d P 0.794(9) 1 B 1
    H H1S 0.7550 0.9243 0.7757 0.109 Uiso d PR 0.794(9) 1 B 1
    C C1S 0.6167(16) 1.0330(11) 0.8050(8) 0.181(5) Uani d PU 0.794(9) 1 B 1
    H H2S 0.5003 1.0299 0.7802 0.217 Uiso calc PR 0.794(9) 1 B 1
    H H3S 0.6694 1.0981 0.7796 0.217 Uiso calc PR 0.794(9) 1 B 1
    O O1T 0.485(3) 0.9761(15) 0.7379(11) 0.087(9) Uani d P 0.206(9) 1 B 2
    H H1T 0.3954 0.9877 0.7453 0.131 Uiso d PR 0.206(9) 1 B 2
    C C1T 0.6167(16) 1.0330(11) 0.8050(8) 0.181(5) Uani d P 0.206(9) 1 B 2
    H H2T 0.6421 1.1071 0.7805 0.217 Uiso calc PR 0.206(9) 1 B 2
    H H3T 0.7059 0.9909 0.8019 0.217 Uiso calc PR 0.206(9) 1 B 2
    C C2S 0.6458(13) 1.0616(8) 0.8968(6) 0.156(4) Uani d U 1 1 . .
    H H4S 0.6063 1.1332 0.9049 0.233 Uiso calc R 1 1 B 1
    H H5S 0.7609 1.0696 0.9236 0.233 Uiso calc R 1 1 B 1
    H H6S 0.5900 1.0013 0.9241 0.233 Uiso calc R 1 1 B 1
loop_
    _atom_site_aniso_label
    _atom_site_aniso_U_11
    _atom_site_aniso_U_22
    _atom_site_aniso_U_33
    _atom_site_aniso_U_12
    _atom_site_aniso_U_13
    _atom_site_aniso_U_23
    Ru1 0.02898(18) 0.0418(2) 0.02243(17) -0.00185(12) 0.00673(11) -0.00504(12)
    Cl1 0.0347(5) 0.0531(6) 0.0295(5) -0.0012(4) 0.0101(4) 0.0001(4)
    O1 0.091(3) 0.0474(18) 0.0447(18) -0.0189(18) 0.0104(17) -0.0117(14)
    O2 0.097(3) 0.0547(19) 0.0401(18) -0.0176(18) 0.0235(17) -0.0175(14)
    O3 0.078(2) 0.0578(19) 0.0398(17) -0.0216(16) 0.0298(16) -0.0117(14)
    O4 0.093(3) 0.0508(19) 0.0516(19) -0.0214(17) 0.0374(18) -0.0060(14)
    N1 0.0284(15) 0.0400(17) 0.0299(16) 0.0002(13) 0.0063(12) -0.0012(13)
    N2 0.0285(16) 0.0404(17) 0.0283(15) 0.0014(13) 0.0067(12) -0.0052(13)
    N3 0.0321(16) 0.0452(18) 0.0262(15) 0.0002(14) 0.0086(13) -0.0022(13)
    N4 0.0328(16) 0.0453(18) 0.0241(15) -0.0017(14) 0.0089(12) -0.0052(13)
    N5 0.0349(17) 0.0479(19) 0.0252(15) -0.0008(14) 0.0106(13) 0.0001(13)
    C1 0.041(2) 0.044(2) 0.033(2) -0.0052(18) 0.0091(17) -0.0013(17)
    C2 0.039(2) 0.038(2) 0.040(2) -0.0062(17) 0.0068(17) -0.0034(17)
    C3 0.040(2) 0.037(2) 0.033(2) 0.0024(17) 0.0058(16) -0.0048(16)
    C4 0.041(2) 0.039(2) 0.0299(19) 0.0023(17) 0.0100(16) -0.0026(15)
    C5 0.0281(18) 0.0376(19) 0.0283(18) 0.0016(15) 0.0073(14) -0.0015(15)
    C6 0.058(3) 0.041(2) 0.036(2) 0.002(2) 0.0069(19) -0.0059(17)
    C7 0.0280(18) 0.040(2) 0.0242(17) 0.0028(15) 0.0021(14) -0.0053(15)
    C8 0.0331(19) 0.039(2) 0.0242(17) 0.0001(16) 0.0053(14) -0.0048(14)
    C9 0.0340(19) 0.043(2) 0.0250(18) 0.0026(16) 0.0052(15) 0.0005(15)
    C10 0.039(2) 0.034(2) 0.036(2) -0.0003(16) 0.0081(16) -0.0031(16)
    C11 0.039(2) 0.041(2) 0.033(2) 0.0010(17) 0.0109(16) -0.0075(16)
    C12 0.039(2) 0.045(2) 0.032(2) -0.0023(17) 0.0079(16) 0.0006(17)
    C13 0.037(2) 0.047(2) 0.0283(19) 0.0020(17) 0.0062(16) -0.0014(16)
    C14 0.034(2) 0.058(3) 0.040(2) 0.0058(19) 0.0040(17) 0.0020(19)
    C15 0.042(2) 0.055(3) 0.049(2) 0.010(2) 0.0122(19) 0.000(2)
    C16 0.045(2) 0.049(2) 0.040(2) 0.0041(19) 0.0134(18) -0.0054(18)
    C17 0.040(2) 0.042(2) 0.0299(19) 0.0008(17) 0.0109(16) -0.0029(16)
    C18 0.039(2) 0.047(2) 0.0296(19) 0.0006(17) 0.0102(16) -0.0048(16)
    C19 0.053(3) 0.050(2) 0.040(2) 0.002(2) 0.012(2) -0.0126(19)
    C20 0.054(3) 0.058(3) 0.041(2) -0.005(2) 0.002(2) -0.016(2)
    C21 0.042(2) 0.057(3) 0.033(2) -0.007(2) 0.0036(17) -0.0053(18)
    C22 0.033(2) 0.052(2) 0.0259(19) -0.0044(17) 0.0073(15) 0.0001(16)
    C23 0.033(2) 0.052(2) 0.0246(18) -0.0035(17) 0.0100(15) -0.0006(16)
    C24 0.034(2) 0.072(3) 0.032(2) -0.002(2) 0.0100(17) 0.0024(19)
    C25 0.034(2) 0.084(3) 0.041(2) 0.013(2) 0.0152(19) 0.009(2)
    C26 0.044(2) 0.067(3) 0.042(2) 0.014(2) 0.018(2) 0.002(2)
    C27 0.040(2) 0.052(2) 0.032(2) 0.0059(18) 0.0151(17) -0.0007(17)
    Cl2 0.1002(12) 0.0709(9) 0.0767(10) 0.0131(8) 0.0115(9) -0.0187(8)
    O2A 0.132(4) 0.099(3) 0.133(4) -0.013(3) 0.002(3) -0.039(3)
    O2B 0.162(9) 0.191(10) 0.115(8) 0.046(8) -0.030(7) -0.002(7)
    O2C 0.172(8) 0.108(6) 0.114(7) 0.063(6) -0.008(6) -0.021(6)
    O2D 0.238(15) 0.264(15) 0.222(14) 0.041(10) 0.102(10) 0.045(10)
    O2E 0.107(7) 0.117(7) 0.123(7) 0.006(6) 0.031(6) 0.044(6)
    O2F 0.192(9) 0.122(7) 0.130(8) 0.062(7) 0.049(7) -0.053(6)
    O2G 0.112(7) 0.122(7) 0.129(7) 0.068(6) 0.012(6) 0.000(6)
    O1W 0.084(2) 0.060(2) 0.0427(17) -0.0258(17) 0.0212(16) -0.0058(15)
    O1S 0.090(4) 0.064(3) 0.055(3) 0.007(2) 0.002(2) -0.023(2)
    C1S 0.207(9) 0.176(8) 0.162(8) 0.027(7) 0.049(7) 0.059(7)
    O1T 0.13(2) 0.062(12) 0.055(11) -0.032(11) 0.017(11) -0.030(9)
    C1T 0.207(9) 0.176(8) 0.162(8) 0.027(7) 0.049(7) 0.059(7)
    C2S 0.207(8) 0.136(6) 0.107(6) 0.059(6) -0.008(5) -0.060(5)
_geom_special_details
;
All e.s.d.'s (except the e.s.d. in the dihedral angle between two l.s. planes)
are estimated using the full covariance matrix. The cell e.s.d.'s are taken
into account individually in the estimation of e.s.d.'s in distances, angles
and torsion angles; correlations between e.s.d.'s in cell parameters are only
used when they are defined by crystal symmetry. An approximate (isotropic)
treatment of cell e.s.d.'s is used for estimating e.s.d.'s involving l.s.
planes.
;
loop_
    _geom_bond_atom_site_label_1
    _geom_bond_atom_site_label_2
    _geom_bond_site_symmetry_2
    _geom_bond_distance
    _geom_bond_publ_flag
    Ru1 N1 . 2.072(3) ?
    Ru1 N2 . 2.019(3) ?
    Ru1 N3 . 2.060(3) ?
    Ru1 N4 . 1.959(3) ?
    Ru1 N5 . 2.079(3) ?
    Ru1 Cl1 . 2.4035(9) ?
    O1 C6 . 1.201(5) ?
    O2 C6 . 1.297(5) ?
    O2 H2 . 0.850 ?
    O3 C12 . 1.197(5) ?
    O4 C12 . 1.303(5) ?
    O4 H4 . 0.850 ?
    N1 C1 . 1.356(5) ?
    N1 C5 . 1.357(4) ?
    N2 C11 . 1.353(5) ?
    N2 C7 . 1.367(4) ?
    N3 C13 . 1.354(5) ?
    N3 C17 . 1.367(5) ?
    N4 C22 . 1.357(5) ?
    N4 C18 . 1.358(5) ?
    N5 C27 . 1.343(5) ?
    N5 C23 . 1.368(5) ?
    C1 C2 . 1.374(5) ?
    C1 H1A . 0.950 ?
    C2 C3 . 1.382(5) ?
    C2 H2A . 0.950 ?
    C3 C4 . 1.384(5) ?
    C3 C6 . 1.501(5) ?
    C4 C5 . 1.379(5) ?
    C4 H4A . 0.950 ?
    C5 C7 . 1.471(5) ?
    C7 C8 . 1.383(5) ?
    C8 C9 . 1.381(5) ?
    C8 H8A . 0.950 ?
    C9 C10 . 1.389(5) ?
    C9 C12 . 1.497(5) ?
    C10 C11 . 1.376(5) ?
    C10 H10A . 0.950 ?
    C11 H11A . 0.950 ?
    C13 C14 . 1.363(5) ?
    C13 H13A . 0.950 ?
    C14 C15 . 1.387(6) ?
    C14 H14A . 0.950 ?
    C15 C16 . 1.371(6) ?
    C15 H15A . 0.950 ?
    C16 C17 . 1.374(6) ?
    C16 H16A . 0.950 ?
    C17 C18 . 1.476(5) ?
    C18 C19 . 1.388(5) ?
    C19 C20 . 1.381(6) ?
    C19 H19A . 0.950 ?
    C20 C21 . 1.374(6) ?
    C20 H20A . 0.950 ?
    C21 C22 . 1.382(6) ?
    C21 H21A . 0.950 ?
    C22 C23 . 1.467(6) ?
    C23 C24 . 1.386(5) ?
    C24 C25 . 1.378(6) ?
    C24 H24A . 0.950 ?
    C25 C26 . 1.364(6) ?
    C25 H25A . 0.950 ?
    C26 C27 . 1.384(6) ?
    C26 H26A . 0.950 ?
    C27 H27A . 0.950 ?
    Cl2 O2A . 1.362(4) ?
    Cl2 O2B . 1.327(7) ?
    Cl2 O2C . 1.478(7) ?
    Cl2 O2D . 1.436(8) ?
    Cl2 O2E . 1.362(7) ?
    Cl2 O2F . 1.389(7) ?
    Cl2 O2G . 1.472(6) ?
    O1W H1W . 0.850 ?
    O1W H2W . 0.850 ?
    O1S C1S . 1.384(14) ?
    O1S H1S . 0.850 ?
    C1S C2S . 1.447(13) ?
    C1S H2S . 0.990 ?
    C1S H3S . 0.990 ?
    O1T H1T . 0.850 ?
    C2S H4S . 0.980 ?
    C2S H5S . 0.980 ?
    C2S H6S . 0.980 ?
loop_
    _geom_angle_atom_site_label_1
    _geom_angle_atom_site_label_2
    _geom_angle_atom_site_label_3
    _geom_angle_site_symmetry_1
    _geom_angle_site_symmetry_3
    _geom_angle
    _geom_angle_publ_flag
    N4 Ru1 N2 . . 95.74(12) ?
    N4 Ru1 N3 . . 79.16(12) ?
    N2 Ru1 N3 . . 93.30(12) ?
    N4 Ru1 N1 . . 174.59(12) ?
    N2 Ru1 N1 . . 78.86(12) ?
    N3 Ru1 N1 . . 100.75(11) ?
    N4 Ru1 N5 . . 79.40(12) ?
    N2 Ru1 N5 . . 90.51(11) ?
    N3 Ru1 N5 . . 158.49(12) ?
    N1 Ru1 N5 . . 100.76(12) ?
    N4 Ru1 Cl1 . . 91.15(9) ?
    N2 Ru1 Cl1 . . 172.75(9) ?
    N3 Ru1 Cl1 . . 90.22(9) ?
    N1 Ru1 Cl1 . . 94.26(9) ?
    N5 Ru1 Cl1 . . 88.52(8) ?
    C6 O2 H2 . . 113.7 ?
    C12 O4 H4 . . 111.5 ?
    C1 N1 C5 . . 117.9(3) ?
    C1 N1 Ru1 . . 126.9(2) ?
    C5 N1 Ru1 . . 115.2(2) ?
    C11 N2 C7 . . 117.8(3) ?
    C11 N2 Ru1 . . 126.0(2) ?
    C7 N2 Ru1 . . 116.1(2) ?
    C13 N3 C17 . . 117.8(3) ?
    C13 N3 Ru1 . . 127.7(3) ?
    C17 N3 Ru1 . . 114.5(2) ?
    C22 N4 C18 . . 121.4(3) ?
    C22 N4 Ru1 . . 119.3(3) ?
    C18 N4 Ru1 . . 119.3(2) ?
    C27 N5 C23 . . 118.6(3) ?
    C27 N5 Ru1 . . 128.3(3) ?
    C23 N5 Ru1 . . 113.1(2) ?
    N1 C1 C2 . . 122.4(4) ?
    N1 C1 H1A . . 118.8 ?
    C2 C1 H1A . . 118.8 ?
    C1 C2 C3 . . 119.6(4) ?
    C1 C2 H2A . . 120.2 ?
    C3 C2 H2A . . 120.2 ?
    C2 C3 C4 . . 118.4(3) ?
    C2 C3 C6 . . 119.6(4) ?
    C4 C3 C6 . . 121.9(3) ?
    C5 C4 C3 . . 119.8(3) ?
    C5 C4 H4A . . 120.1 ?
    C3 C4 H4A . . 120.1 ?
    N1 C5 C4 . . 121.8(3) ?
    N1 C5 C7 . . 114.2(3) ?
    C4 C5 C7 . . 123.9(3) ?
    O1 C6 O2 . . 124.8(4) ?
    O1 C6 C3 . . 121.4(4) ?
    O2 C6 C3 . . 113.8(4) ?
    N2 C7 C8 . . 121.2(3) ?
    N2 C7 C5 . . 114.6(3) ?
    C8 C7 C5 . . 124.2(3) ?
    C9 C8 C7 . . 120.5(3) ?
    C9 C8 H8A . . 119.8 ?
    C7 C8 H8A . . 119.8 ?
    C8 C9 C10 . . 118.3(3) ?
    C8 C9 C12 . . 118.7(3) ?
    C10 C9 C12 . . 123.0(3) ?
    C11 C10 C9 . . 119.1(3) ?
    C11 C10 H10A . . 120.4 ?
    C9 C10 H10A . . 120.4 ?
    N2 C11 C10 . . 123.0(3) ?
    N2 C11 H11A . . 118.5 ?
    C10 C11 H11A . . 118.5 ?
    O3 C12 O4 . . 125.1(4) ?
    O3 C12 C9 . . 122.1(4) ?
    O4 C12 C9 . . 112.8(3) ?
    N3 C13 C14 . . 122.9(4) ?
    N3 C13 H13A . . 118.5 ?
    C14 C13 H13A . . 118.5 ?
    C13 C14 C15 . . 119.0(4) ?
    C13 C14 H14A . . 120.5 ?
    C15 C14 H14A . . 120.5 ?
    C16 C15 C14 . . 118.9(4) ?
    C16 C15 H15A . . 120.6 ?
    C14 C15 H15A . . 120.6 ?
    C15 C16 C17 . . 120.2(4) ?
    C15 C16 H16A . . 119.9 ?
    C17 C16 H16A . . 119.9 ?
    N3 C17 C16 . . 121.2(4) ?
    N3 C17 C18 . . 114.3(3) ?
    C16 C17 C18 . . 124.5(4) ?
    N4 C18 C19 . . 119.8(4) ?
    N4 C18 C17 . . 112.6(3) ?
    C19 C18 C17 . . 127.6(4) ?
    C20 C19 C18 . . 118.8(4) ?
    C20 C19 H19A . . 120.6 ?
    C18 C19 H19A . . 120.6 ?
    C21 C20 C19 . . 120.8(4) ?
    C21 C20 H20A . . 119.6 ?
    C19 C20 H20A . . 119.6 ?
    C20 C21 C22 . . 119.2(4) ?
    C20 C21 H21A . . 120.4 ?
    C22 C21 H21A . . 120.4 ?
    N4 C22 C21 . . 120.0(4) ?
    N4 C22 C23 . . 112.7(3) ?
    C21 C22 C23 . . 127.4(4) ?
    N5 C23 C24 . . 121.2(4) ?
    N5 C23 C22 . . 115.5(3) ?
    C24 C23 C22 . . 123.3(4) ?
    C25 C24 C23 . . 119.2(4) ?
    C25 C24 H24A . . 120.4 ?
    C23 C24 H24A . . 120.4 ?
    C26 C25 C24 . . 119.6(4) ?
    C26 C25 H25A . . 120.2 ?
    C24 C25 H25A . . 120.2 ?
    C25 C26 C27 . . 119.7(4) ?
    C25 C26 H26A . . 120.2 ?
    C27 C26 H26A . . 120.2 ?
    N5 C27 C26 . . 121.8(4) ?
    N5 C27 H27A . . 119.1 ?
    C26 C27 H27A . . 119.1 ?
    O2B Cl2 O2E . . 119.5(8) ?
    O2B Cl2 O2A . . 123.0(6) ?
    O2E Cl2 O2A . . 114.9(5) ?
    O2E Cl2 O2F . . 114.3(6) ?
    O2A Cl2 O2F . . 108.7(5) ?
    O2B Cl2 O2D . . 113.6(7) ?
    O2A Cl2 O2D . . 106.4(6) ?
    O2E Cl2 O2G . . 109.1(6) ?
    O2A Cl2 O2G . . 102.5(4) ?
    O2F Cl2 O2G . . 106.3(6) ?
    O2B Cl2 O2C . . 108.5(6) ?
    O2A Cl2 O2C . . 101.1(5) ?
    O2D Cl2 O2C . . 101.5(6) ?
    H1W O1W H2W . . 113.9 ?
    C1S O1S H1S . . 125.9 ?
    O1S C1S C2S . . 122.9(9) ?
    O1S C1S H2S . . 106.6 ?
    C2S C1S H2S . . 106.6 ?
    O1S C1S H3S . . 106.6 ?
    C2S C1S H3S . . 106.6 ?
    H2S C1S H3S . . 106.6 ?
    C1S C2S H4S . . 109.5 ?
    C1S C2S H5S . . 109.5 ?
    H4S C2S H5S . . 109.5 ?
    C1S C2S H6S . . 109.5 ?
    H4S C2S H6S . . 109.5 ?
    H5S C2S H6S . . 109.5 ?
loop_
    _geom_torsion_atom_site_label_1
    _geom_torsion_atom_site_label_2
    _geom_torsion_atom_site_label_3
    _geom_torsion_atom_site_label_4
    _geom_torsion_site_symmetry_1
    _geom_torsion_site_symmetry_2
    _geom_torsion_site_symmetry_3
    _geom_torsion_site_symmetry_4
    _geom_torsion
    _geom_torsion_publ_flag
    N4 Ru1 N1 C1 . . . . 169.1(11) ?
    N2 Ru1 N1 C1 . . . . 171.8(3) ?
    N3 Ru1 N1 C1 . . . . 80.5(3) ?
    N5 Ru1 N1 C1 . . . . -99.8(3) ?
    Cl1 Ru1 N1 C1 . . . . -10.5(3) ?
    N4 Ru1 N1 C5 . . . . -9.8(14) ?
    N2 Ru1 N1 C5 . . . . -7.1(2) ?
    N3 Ru1 N1 C5 . . . . -98.4(3) ?
    N5 Ru1 N1 C5 . . . . 81.3(3) ?
    Cl1 Ru1 N1 C5 . . . . 170.6(2) ?
    N4 Ru1 N2 C11 . . . . 3.9(3) ?
    N3 Ru1 N2 C11 . . . . -75.5(3) ?
    N1 Ru1 N2 C11 . . . . -175.8(3) ?
    N5 Ru1 N2 C11 . . . . 83.3(3) ?
    Cl1 Ru1 N2 C11 . . . . 165.6(5) ?
    N4 Ru1 N2 C7 . . . . -170.7(3) ?
    N3 Ru1 N2 C7 . . . . 109.8(3) ?
    N1 Ru1 N2 C7 . . . . 9.5(2) ?
    N5 Ru1 N2 C7 . . . . -91.3(3) ?
    Cl1 Ru1 N2 C7 . . . . -9.1(8) ?
    N4 Ru1 N3 C13 . . . . 178.9(3) ?
    N2 Ru1 N3 C13 . . . . -85.9(3) ?
    N1 Ru1 N3 C13 . . . . -6.6(3) ?
    N5 Ru1 N3 C13 . . . . 174.3(3) ?
    Cl1 Ru1 N3 C13 . . . . 87.7(3) ?
    N4 Ru1 N3 C17 . . . . -1.9(2) ?
    N2 Ru1 N3 C17 . . . . 93.3(3) ?
    N1 Ru1 N3 C17 . . . . 172.6(2) ?
    N5 Ru1 N3 C17 . . . . -6.5(5) ?
    Cl1 Ru1 N3 C17 . . . . -93.0(2) ?
    N2 Ru1 N4 C22 . . . . 87.8(3) ?
    N3 Ru1 N4 C22 . . . . -179.9(3) ?
    N1 Ru1 N4 C22 . . . . 90.5(13) ?
    N5 Ru1 N4 C22 . . . . -1.6(3) ?
    Cl1 Ru1 N4 C22 . . . . -89.9(3) ?
    N2 Ru1 N4 C18 . . . . -90.3(3) ?
    N3 Ru1 N4 C18 . . . . 2.0(3) ?
    N1 Ru1 N4 C18 . . . . -87.6(13) ?
    N5 Ru1 N4 C18 . . . . -179.7(3) ?
    Cl1 Ru1 N4 C18 . . . . 92.0(3) ?
    N4 Ru1 N5 C27 . . . . -178.7(3) ?
    N2 Ru1 N5 C27 . . . . 85.5(3) ?
    N3 Ru1 N5 C27 . . . . -174.1(3) ?
    N1 Ru1 N5 C27 . . . . 6.8(3) ?
    Cl1 Ru1 N5 C27 . . . . -87.3(3) ?
    N4 Ru1 N5 C23 . . . . 0.4(2) ?
    N2 Ru1 N5 C23 . . . . -95.3(2) ?
    N3 Ru1 N5 C23 . . . . 5.0(5) ?
    N1 Ru1 N5 C23 . . . . -174.1(2) ?
    Cl1 Ru1 N5 C23 . . . . 91.8(2) ?
    C5 N1 C1 C2 . . . . -0.2(6) ?
    Ru1 N1 C1 C2 . . . . -179.1(3) ?
    N1 C1 C2 C3 . . . . -1.2(6) ?
    C1 C2 C3 C4 . . . . 1.3(6) ?
    C1 C2 C3 C6 . . . . 179.2(4) ?
    C2 C3 C4 C5 . . . . -0.1(6) ?
    C6 C3 C4 C5 . . . . -178.0(4) ?
    C1 N1 C5 C4 . . . . 1.5(5) ?
    Ru1 N1 C5 C4 . . . . -179.5(3) ?
    C1 N1 C5 C7 . . . . -175.3(3) ?
    Ru1 N1 C5 C7 . . . . 3.7(4) ?
    C3 C4 C5 N1 . . . . -1.3(6) ?
    C3 C4 C5 C7 . . . . 175.1(3) ?
    C2 C3 C6 O1 . . . . -1.8(6) ?
    C4 C3 C6 O1 . . . . 176.0(4) ?
    C2 C3 C6 O2 . . . . -179.6(4) ?
    C4 C3 C6 O2 . . . . -1.8(6) ?
    C11 N2 C7 C8 . . . . -4.7(5) ?
    Ru1 N2 C7 C8 . . . . 170.4(3) ?
    C11 N2 C7 C5 . . . . 174.5(3) ?
    Ru1 N2 C7 C5 . . . . -10.4(4) ?
    N1 C5 C7 N2 . . . . 4.2(4) ?
    C4 C5 C7 N2 . . . . -172.5(3) ?
    N1 C5 C7 C8 . . . . -176.6(3) ?
    C4 C5 C7 C8 . . . . 6.7(6) ?
    N2 C7 C8 C9 . . . . 3.0(5) ?
    C5 C7 C8 C9 . . . . -176.2(3) ?
    C7 C8 C9 C10 . . . . 0.7(5) ?
    C7 C8 C9 C12 . . . . -177.5(3) ?
    C8 C9 C10 C11 . . . . -2.4(5) ?
    C12 C9 C10 C11 . . . . 175.7(3) ?
    C7 N2 C11 C10 . . . . 3.0(5) ?
    Ru1 N2 C11 C10 . . . . -171.6(3) ?
    C9 C10 C11 N2 . . . . 0.6(6) ?
    C8 C9 C12 O3 . . . . 1.8(6) ?
    C10 C9 C12 O3 . . . . -176.3(4) ?
    C8 C9 C12 O4 . . . . -179.4(4) ?
    C10 C9 C12 O4 . . . . 2.6(5) ?
    C17 N3 C13 C14 . . . . -1.7(6) ?
    Ru1 N3 C13 C14 . . . . 177.5(3) ?
    N3 C13 C14 C15 . . . . 0.3(6) ?
    C13 C14 C15 C16 . . . . 1.6(6) ?
    C14 C15 C16 C17 . . . . -2.1(6) ?
    C13 N3 C17 C16 . . . . 1.1(5) ?
    Ru1 N3 C17 C16 . . . . -178.2(3) ?
    C13 N3 C17 C18 . . . . -179.1(3) ?
    Ru1 N3 C17 C18 . . . . 1.6(4) ?
    C15 C16 C17 N3 . . . . 0.7(6) ?
    C15 C16 C17 C18 . . . . -179.0(4) ?
    C22 N4 C18 C19 . . . . -0.3(6) ?
    Ru1 N4 C18 C19 . . . . 177.8(3) ?
    C22 N4 C18 C17 . . . . -179.8(3) ?
    Ru1 N4 C18 C17 . . . . -1.7(4) ?
    N3 C17 C18 N4 . . . . 0.0(5) ?
    C16 C17 C18 N4 . . . . 179.7(4) ?
    N3 C17 C18 C19 . . . . -179.5(4) ?
    C16 C17 C18 C19 . . . . 0.3(7) ?
    N4 C18 C19 C20 . . . . -0.8(6) ?
    C17 C18 C19 C20 . . . . 178.6(4) ?
    C18 C19 C20 C21 . . . . 1.1(7) ?
    C19 C20 C21 C22 . . . . -0.2(7) ?
    C18 N4 C22 C21 . . . . 1.1(5) ?
    Ru1 N4 C22 C21 . . . . -177.0(3) ?
    C18 N4 C22 C23 . . . . -179.5(3) ?
    Ru1 N4 C22 C23 . . . . 2.4(4) ?
    C20 C21 C22 N4 . . . . -0.8(6) ?
    C20 C21 C22 C23 . . . . 179.9(4) ?
    C27 N5 C23 C24 . . . . 0.3(5) ?
    Ru1 N5 C23 C24 . . . . -178.9(3) ?
    C27 N5 C23 C22 . . . . 179.9(3) ?
    Ru1 N5 C23 C22 . . . . 0.7(4) ?
    N4 C22 C23 N5 . . . . -2.0(5) ?
    C21 C22 C23 N5 . . . . 177.4(4) ?
    N4 C22 C23 C24 . . . . 177.7(3) ?
    C21 C22 C23 C24 . . . . -3.0(6) ?
    N5 C23 C24 C25 . . . . -0.3(6) ?
    C22 C23 C24 C25 . . . . -179.9(4) ?
    C23 C24 C25 C26 . . . . -0.2(6) ?
    C24 C25 C26 C27 . . . . 0.6(6) ?
    C23 N5 C27 C26 . . . . 0.1(5) ?
    Ru1 N5 C27 C26 . . . . 179.2(3) ?
    C25 C26 C27 N5 . . . . -0.5(6) ?
loop_
    _geom_hbond_atom_site_label_D
    _geom_hbond_atom_site_label_H
    _geom_hbond_atom_site_label_A
    _geom_hbond_site_symmetry_A
    _geom_hbond_distance_DH
    _geom_hbond_distance_HA
    _geom_hbond_distance_DA
    _geom_hbond_angle_DHA
    O2 H2 O1S . 0.85 1.75 2.601(5) 179.2
    O2 H2 O1T . 0.85 1.93 2.545(18) 128.6
    O4 H4 O1W 2_566 0.85 1.72 2.569(4) 178.6
    O1W H1W O1 2_676 0.85 1.87 2.720(4) 179.3
    O1W H2W O2C 1_465 0.85 1.95 2.795(12) 178.2
    O1S H1S O2A 2_766 0.85 2.14 2.986(8) 180.0
    O1T H1T O2D 2_666 0.85 1.84 2.69(3) 179.7
_iucr_refine_instructions_details
;
TITL cm0725 in P-1
CELL 0.71073   8.7132  11.9207  15.9015  90.913 104.110  97.677
ZERR    2.00   0.0005   0.0007   0.0008   0.002   0.002   0.002
LATT 1
SFAC C H N O CL RU
UNIT 58 54 10 20 4 2
SIZE 0.20 0.12 0.10
TEMP -93
L.S. 10
DFIX 21.000 0.01 CL2 O2A  CL2 O2B  CL2 O2C  CL2 O2D
DFIX 21.000 0.01 CL2 O2E  CL2 O2F  CL2 O2G
DFIX 21.633 0.01 O2A O2B  O2A O2C  O2A O2D  O2B O2C  O2B O2D  O2C O2D
DFIX 21.633 0.01 O2A O2E  O2A O2F  O2A O2G  O2E O2F  O2E O2G  O2F O2G
ISOR 0.01 O2A O2B O2C O2D O2E O2F O2G
ISOR 0.01 C1S C2S
EXYZ C1S C1T
EADP C1S C1T
EQIV $1 1-X, 2-Y, 1-Z
EQIV $2 -X, 1-Y, 1-Z
EQIV $3 2-X, 1-Y, 1-Z
EQIV $4 -1+X, 1+Y, Z
EQIV $5 1-X, 1-Y, 1-Z
HTAB O2 O1S
HTAB O2 O1T
HTAB O4 O1W_$2
HTAB O1S O2A_$3
HTAB O1W O1_$1
HTAB O1W O2C_$4
HTAB O1T O2D_$5
ACTA 50
BOND $H
CONF
LIST 4
FMAP 2
PLAN -5
SHEL 5.8 0
WGHT    0.060800    1.371900
FVAR       0.36520   1.39511   0.79358
RU1   6    0.304487    0.522320    0.229857    11.00000    0.02898    0.04179 =
         0.02243   -0.00504    0.00673   -0.00185
CL1   5    0.382769    0.646102    0.125167    11.00000    0.03474    0.05307 =
         0.02946    0.00012    0.01007   -0.00118
O1    4    0.647022    0.948544    0.561196    11.00000    0.09053    0.04743 =
         0.04473   -0.01170    0.01044   -0.01886
O2    4    0.508855    0.826110    0.627732    11.00000    0.09656    0.05468 =
         0.04010   -0.01746    0.02351   -0.01765
AFIX   3
H2    2    0.557805    0.862720    0.675082    11.00000   -1.50000
AFIX   0
O3    4    0.061277    0.356244    0.598618    11.00000    0.07764    0.05779 =
         0.03978   -0.01168    0.02978   -0.02161
O4    4   -0.010491    0.192675    0.521478    11.00000    0.09305    0.05078 =
         0.05155   -0.00604    0.03744   -0.02143
AFIX   3
H4    2   -0.049291    0.169205    0.563188    11.00000   -1.50000
AFIX   0
N1    3    0.392604    0.640564    0.333038    11.00000    0.02839    0.04004 =
         0.02988   -0.00123    0.00632    0.00015
N2    3    0.241704    0.436200    0.327453    11.00000    0.02852    0.04038 =
         0.02833   -0.00524    0.00667    0.00145
N3    3    0.500930    0.441104    0.235879    11.00000    0.03213    0.04517 =
         0.02618   -0.00218    0.00864    0.00019
N4    3    0.215076    0.400661    0.140124    11.00000    0.03280    0.04534 =
         0.02413   -0.00521    0.00887   -0.00166
N5    3    0.072767    0.559347    0.185615    11.00000    0.03492    0.04792 =
         0.02517    0.00006    0.01055   -0.00084
C1    1    0.486354    0.741031    0.333238    11.00000    0.04130    0.04356 =
         0.03302   -0.00128    0.00911   -0.00524
AFIX  43
H1A   2    0.515601    0.762299    0.281330    11.00000   -1.20000
AFIX   0
C2    1    0.540584    0.813185    0.405777    11.00000    0.03924    0.03800 =
         0.04028   -0.00342    0.00675   -0.00615
AFIX  43
H2A   2    0.607772    0.882304    0.403972    11.00000   -1.20000
AFIX   0
C3    1    0.496757    0.784561    0.481384    11.00000    0.04025    0.03660 =
         0.03257   -0.00485    0.00578    0.00243
C4    1    0.401468    0.682010    0.481876    11.00000    0.04053    0.03872 =
         0.02990   -0.00260    0.01005    0.00230
AFIX  43
H4A   2    0.369872    0.660269    0.533067    11.00000   -1.20000
AFIX   0
C5    1    0.352530    0.611493    0.407868    11.00000    0.02815    0.03763 =
         0.02825   -0.00153    0.00728    0.00163
C6    1    0.557586    0.862591    0.560973    11.00000    0.05762    0.04077 =
         0.03636   -0.00590    0.00686    0.00171
C7    1    0.261744    0.497379    0.403714    11.00000    0.02802    0.03972 =
         0.02415   -0.00526    0.00206    0.00278
C8    1    0.201523    0.452257    0.470630    11.00000    0.03310    0.03881 =
         0.02417   -0.00479    0.00535    0.00010
AFIX  43
H8A   2    0.212401    0.497517    0.522024    11.00000   -1.20000
AFIX   0
C9    1    0.125666    0.341848    0.463281    11.00000    0.03398    0.04307 =
         0.02501    0.00049    0.00518    0.00259
C10   1    0.113259    0.277649    0.387621    11.00000    0.03887    0.03350 =
         0.03641   -0.00308    0.00808   -0.00027
AFIX  43
H10A  2    0.065383    0.200576    0.381351    11.00000   -1.20000
AFIX   0
C11   1    0.171228    0.327156    0.321869    11.00000    0.03887    0.04072 =
         0.03262   -0.00754    0.01085    0.00095
AFIX  43
H11A  2    0.161310    0.282735    0.270189    11.00000   -1.20000
AFIX   0
C12   1    0.056278    0.298005    0.535744    11.00000    0.03892    0.04453 =
         0.03227    0.00063    0.00786   -0.00227
C13   1    0.649881    0.469149    0.287889    11.00000    0.03717    0.04747 =
         0.02831   -0.00140    0.00621    0.00202
AFIX  43
H13A  2    0.671320    0.535228    0.325397    11.00000   -1.20000
AFIX   0
C14   1    0.770472    0.406825    0.288852    11.00000    0.03394    0.05815 =
         0.04008    0.00200    0.00396    0.00580
AFIX  43
H14A  2    0.873401    0.428991    0.326508    11.00000   -1.20000
AFIX   0
C15   1    0.740578    0.310506    0.233985    11.00000    0.04180    0.05485 =
         0.04875   -0.00039    0.01219    0.00998
AFIX  43
H15A  2    0.821921    0.264626    0.234480    11.00000   -1.20000
AFIX   0
C16   1    0.591737    0.282644    0.179055    11.00000    0.04506    0.04941 =
         0.04030   -0.00539    0.01343    0.00407
AFIX  43
H16A  2    0.570441    0.218364    0.139746    11.00000   -1.20000
AFIX   0
C17   1    0.473202    0.347414    0.180667    11.00000    0.04007    0.04194 =
         0.02991   -0.00289    0.01091    0.00079
C18   1    0.308640    0.323839    0.125359    11.00000    0.03886    0.04695 =
         0.02962   -0.00484    0.01020    0.00065
C19   1    0.244887    0.235042    0.063996    11.00000    0.05295    0.04994 =
         0.03996   -0.01264    0.01235    0.00170
AFIX  43
H19A  2    0.309491    0.181319    0.052568    11.00000   -1.20000
AFIX   0
C20   1    0.085892    0.226160    0.019848    11.00000    0.05448    0.05758 =
         0.04062   -0.01607    0.00232   -0.00548
AFIX  43
H20A  2    0.040485    0.165012   -0.021586    11.00000   -1.20000
AFIX   0
C21   1   -0.007424    0.304653    0.035104    11.00000    0.04231    0.05745 =
         0.03309   -0.00532    0.00359   -0.00745
AFIX  43
H21A  2   -0.116606    0.298236    0.004356    11.00000   -1.20000
AFIX   0
C22   1    0.059525    0.393037    0.095728    11.00000    0.03285    0.05236 =
         0.02590    0.00014    0.00727   -0.00445
C23   1   -0.019522    0.484775    0.120965    11.00000    0.03282    0.05223 =
         0.02458   -0.00060    0.00996   -0.00349
C24   1   -0.176762    0.497272    0.082512    11.00000    0.03365    0.07156 =
         0.03213    0.00242    0.01000   -0.00242
AFIX  43
H24A  2   -0.239558    0.445103    0.037494    11.00000   -1.20000
AFIX   0
C25   1   -0.240841    0.586329    0.110413    11.00000    0.03439    0.08383 =
         0.04105    0.00901    0.01520    0.01253
AFIX  43
H25A  2   -0.348298    0.596209    0.084620    11.00000   -1.20000
AFIX   0
C26   1   -0.148940    0.660205    0.175316    11.00000    0.04440    0.06738 =
         0.04227    0.00167    0.01781    0.01424
AFIX  43
H26A  2   -0.192355    0.721448    0.195333    11.00000   -1.20000
AFIX   0
C27   1    0.007839    0.645451    0.211832    11.00000    0.04006    0.05203 =
         0.03166   -0.00073    0.01514    0.00591
AFIX  43
H27A  2    0.071264    0.697640    0.256659    11.00000   -1.20000
AFIX   0
CL2   5    0.893455    0.018781    0.178082    11.00000    0.10019    0.07088 =
         0.07666   -0.01865    0.01150    0.01308
O2A   4    1.006491    0.106267    0.217642    11.00000    0.13211    0.09947 =
         0.13309   -0.03941    0.00223   -0.01310
PART   1
O2B   4    0.806711    0.020432    0.097097    10.50000    0.16221    0.19121 =
         0.11500   -0.00210   -0.03035    0.04591
O2C   4    0.990662   -0.074625    0.183190    10.50000    0.17180    0.10756 =
         0.11413   -0.02137   -0.00753    0.06266
O2D   4    0.800076   -0.013651    0.239011    10.50000    0.23797    0.26409 =
         0.22244    0.04489    0.10242    0.04071
PART   2
O2E   4    0.842091   -0.055418    0.233015    10.50000    0.10704    0.11733 =
         0.12264    0.04426    0.03072    0.00582
O2F   4    0.946297   -0.031602    0.113022    10.50000    0.19202    0.12169 =
         0.13017   -0.05328    0.04871    0.06194
O2G   4    0.760174    0.077471    0.133915    10.50000    0.11229    0.12230 =
         0.12909    0.00045    0.01153    0.06756
PART   0
O1W   4    0.132286    0.877631    0.353837    11.00000    0.08448    0.05993 =
         0.04275   -0.00579    0.02123   -0.02576
AFIX   3
H1W   2    0.201856    0.931661    0.380357    11.00000   -1.50000
H2W   2    0.088226    0.890611    0.301747    11.00000   -1.50000
AFIX   0
PART   1
O1S   4    0.660008    0.936411    0.773099    31.00000    0.09028    0.06361 =
         0.05466   -0.02304    0.00238    0.00717
AFIX   3
H1S   2    0.754968    0.924291    0.775739    31.00000   -1.50000
AFIX   0
C1S   1    0.616679    1.032997    0.804959    31.00000    0.20673    0.17650 =
         0.16196    0.05923    0.04866    0.02740
AFIX  23
H2S   2    0.500262    1.029893    0.780198    31.00000   -1.20000
H3S   2    0.669373    1.098078    0.779616    31.00000   -1.20000
AFIX   0
PART   2
O1T   4    0.485464    0.976056    0.737943   -31.00000    0.12769    0.06225 =
         0.05493   -0.02975    0.01674   -0.03215
AFIX   3
H1T   2    0.395395    0.987726    0.745333   -31.00000   -1.50000
AFIX   0
C1T   1    0.616679    1.032997    0.804959   -31.00000    0.20673    0.17650 =
         0.16196    0.05923    0.04866    0.02740
AFIX  23
H2T   2    0.642059    1.107054    0.780511   -31.00000   -1.20000
H3T   2    0.705864    0.990875    0.801922   -31.00000   -1.20000
AFIX   0
PART   0
C2S   1    0.645830    1.061557    0.896803    11.00000    0.20672    0.13628 =
         0.10676   -0.06011   -0.00751    0.05859
AFIX  33
H4S   2    0.606315    1.133154    0.904933    11.00000   -1.50000
H5S   2    0.760881    1.069584    0.923591    11.00000   -1.50000
H6S   2    0.590039    1.001277    0.924090    11.00000   -1.50000
HKLF 4
REM  cm0725 in P-1
REM R1 =  0.0399 for   4978 Fo > 4sig(Fo)  and  0.0500 for all   5961 data
REM    462 parameters refined using     73 restraints
END
WGHT      0.0607      1.3683
REM Highest difference peak  0.906,  deepest hole -0.738,  1-sigma level  0.084
Q1    1   0.5015  0.9690  0.9812  11.00000  0.05    0.91
Q2    1   1.0247  0.0375  0.1908  11.00000  0.05    0.79
Q3    1   0.5155  1.0764  0.8586  11.00000  0.05    0.76
Q4    1   0.9105  0.1283  0.1666  11.00000  0.05    0.56
Q5    1   0.7291  1.1024  0.8651  11.00000  0.05    0.55
;
