# Supplementary material for: (2,2′-Bipyridine-4,4′-dicarb­oxy­lic acid-κ2 N,N′)chlorido(2,2′:6′,2′′-terpyridyl-κ3 N,N′,N′′)ruthenium(II) perchlorate ethanol monosolvate monohydrate
Source: Acta Crystallogr Sect E Struct Rep Online. 2011 Dec 23;68(Pt 1):m77–8. doi: 10.1107/S1600536811054195 (PMC3254339; doi:10.1107/S1600536811054195)
Supplement: Supplementary file 2 [file e-68-00m77-Isup2.hkl]

# 
# h,k,l, Fc-squared, Fo-squared, sigma(Fo-squared) and status flag 
# 
data_I
_shelx_title ' cm0725 in P-1' 
_shelx_refln_list_code          4 
_shelx_F_calc_maximum      254.60 
_exptl_crystal_F_000       788.00 
_reflns_d_resolution_high  0.8196 
 
loop_ 
 _symmetry_equiv_pos_as_xyz 
 'x, y, z' 
 '-x, -y, -z' 
 
_cell_length_a     8.7132 
_cell_length_b    11.9207 
_cell_length_c    15.9015 
_cell_angle_alpha  90.913 
_cell_angle_beta  104.110 
_cell_angle_gamma  97.677 
 
_shelx_F_squared_multiplier     1.000 
 
loop_ 
 _refln_index_h 
 _refln_index_k 
 _refln_index_l 
 _refln_F_squared_calc 
 _refln_F_squared_meas 
 _refln_F_squared_sigma 
 _refln_observed_status 
   2   0   0       14.49        2.57      1.54 o 
   3   0   0     3044.41     2661.92     31.68 o 
   4   0   0      227.27      342.60      7.43 o 
   5   0   0     1044.24     1085.93     22.86 o 
   6   0   0      308.01      345.82     10.44 o 
   7   0   0        7.03        6.29      7.08 o 
   8   0   0        1.41       -5.92     10.24 o 
   9   0   0       53.01       51.76     16.60 o 
  10   0   0      351.80      378.48     33.38 o 
 -10   1   0      162.24      158.12     22.19 o 
  -9   1   0      105.37      110.87     16.91 o 
  -8   1   0       18.11        5.52     10.94 o 
  -7   1   0       51.41       32.02      7.33 o 
  -6   1   0      640.03      611.98     21.24 o 
  -5   1   0     1447.47     1297.46     20.99 o 
  -4   1   0     1086.67      973.69     14.01 o 
  -3   1   0     4598.14     5079.90     59.13 o 
  -2   1   0    32172.52    36221.61    413.90 o 
   2   1   0      133.57      169.76      4.22 o 
   3   1   0     2466.72     2681.66     35.91 o 
   4   1   0     1137.04     1044.74     16.05 o 
   5   1   0       12.12        6.52      4.40 o 
   6   1   0       14.49       16.82      5.69 o 
   7   1   0      448.43      462.52     21.49 o 
   8   1   0      751.95      830.88     24.86 o 
   9   1   0       58.28       67.59     16.81 o 
  10   1   0      371.47      278.25     43.79 o 
 -10   2   0       40.29       60.01     23.95 o 
  -9   2   0        0.51       -5.27     15.28 o 
  -8   2   0      322.96      297.75     37.78 o 
  -7   2   0       19.32        9.90      7.69 o 
  -6   2   0      663.85      697.45     22.89 o 
  -5   2   0     2519.03     2454.65     34.10 o 
  -4   2   0      184.44      255.78      5.91 o 
  -3   2   0     7990.56     8051.42     92.85 o 
  -2   2   0    61561.53    62571.49    714.47 o 
  -1   2   0      254.29      241.76      3.84 o 
   1   2   0        2.69       13.75      2.19 o 
   2   2   0       18.83       63.35      4.05 o 
   3   2   0     1097.19     1098.16     18.96 o 
   4   2   0       62.14       32.25      3.72 o 
   5   2   0      801.24      718.86     14.89 o 
   6   2   0       81.98       89.24     11.26 o 
   7   2   0      250.63      215.76     11.10 o 
   8   2   0      972.67      859.39     25.50 o 
   9   2   0       43.58       52.43     16.94 o 
 -10   3   0       65.18       52.57     20.60 o 
  -9   3   0        6.60       10.00     16.09 o 
  -8   3   0      747.43      767.88     30.88 o 
  -7   3   0      314.29      323.38     10.75 o 
  -6   3   0       94.98       83.05      6.28 o 
  -5   3   0     4411.62     4236.15     56.62 o 
  -4   3   0    11138.16    11301.53    137.00 o 
  -3   3   0     1236.33     1211.33     15.70 o 
  -2   3   0     1492.88     1623.75     19.87 o 
  -1   3   0        0.54        1.94      1.63 o 
   0   3   0     1018.03     1070.43     13.33 o 
   1   3   0     4834.48     4661.38     57.22 o 
   2   3   0     1009.27     1233.01     17.80 o 
   3   3   0       59.99       40.72      3.72 o 
   4   3   0     1049.25      950.63     16.08 o 
   5   3   0     1137.78     1191.25     21.88 o 
   6   3   0     1691.20     1702.52     36.84 o 
   7   3   0      312.26      319.99     14.15 o 
   8   3   0      985.69     1061.31     34.60 o 
   9   3   0      165.79      146.23     19.42 o 
 -10   4   0      264.23      268.37     39.38 o 
  -9   4   0       81.55      105.26     17.59 o 
  -8   4   0      318.64      318.04     16.38 o 
  -7   4   0     2292.98     2118.27     40.23 o 
  -6   4   0       92.20       87.37      7.51 o 
  -5   4   0     6971.17     6786.22     89.06 o 
  -4   4   0     5244.44     4974.26     82.41 o 
  -3   4   0      159.10      206.13      4.94 o 
  -2   4   0     1511.86     1341.20     17.02 o 
  -1   4   0      162.84      203.17      4.26 o 
   0   4   0     1443.02     1320.58     16.48 o 
   1   4   0      427.58      513.90      8.24 o 
   2   4   0     2899.88     2731.59     39.54 o 
   3   4   0      495.77      446.58      9.81 o 
   4   4   0      841.71      797.17     16.60 o 
   5   4   0     1054.49      912.60     31.82 o 
   6   4   0     1351.18     1400.00     31.02 o 
   7   4   0       77.68       85.65     11.07 o 
   8   4   0      604.63      608.88     26.13 o 
   9   4   0      141.70      183.33     24.44 o 
 -10   5   0      223.94      330.44     48.36 o 
  -9   5   0      314.69      303.93     20.89 o 
  -8   5   0      262.58      275.32     24.12 o 
  -7   5   0     3958.08     3838.48    113.46 o 
  -6   5   0      512.63      530.73     14.02 o 
  -5   5   0      134.10      139.59      7.27 o 
  -4   5   0      756.86      761.60     13.25 o 
  -3   5   0     2350.05     2477.32     35.40 o 
  -2   5   0      998.32      977.39     13.33 o 
  -1   5   0      179.64      132.51      4.38 o 
   0   5   0     1474.61     1703.98     21.12 o 
   1   5   0      265.21      204.63      7.08 o 
   2   5   0     2817.70     3015.61     40.76 o 
   3   5   0     2357.89     2082.13     36.49 o 
   4   5   0     1140.60     1176.10     22.12 o 
   5   5   0      838.01      829.03     16.31 o 
   6   5   0     3089.45     3017.42     53.77 o 
   7   5   0        0.05        0.98     12.93 o 
   8   5   0      346.91      374.95     35.99 o 
   9   5   0       84.12       82.91     27.78 o 
  -9   6   0      363.15      327.85     42.83 o 
  -8   6   0       20.42       20.96     13.95 o 
  -7   6   0     2263.87     2369.65     54.21 o 
  -6   6   0       77.84       79.50      8.18 o 
  -5   6   0      180.55      154.88      7.67 o 
  -4   6   0      381.08      340.95     10.71 o 
  -3   6   0       92.63      114.81      4.97 o 
  -2   6   0       89.78       78.54      3.96 o 
  -1   6   0      541.21      626.73     10.25 o 
   0   6   0     4581.07     4386.28     51.85 o 
   1   6   0     2138.42     2049.96     27.84 o 
   2   6   0      100.48      101.76      6.29 o 
   3   6   0     1684.72     1737.62     27.23 o 
   4   6   0     2064.64     2190.40     42.60 o 
   5   6   0      281.12      287.79     10.22 o 
   6   6   0     1551.50     1612.32     43.62 o 
   7   6   0       19.29       14.98     14.34 o 
   8   6   0      170.37      166.63     20.85 o 
  -9   7   0      438.24      439.63     32.11 o 
  -8   7   0       28.45       14.89     14.71 o 
  -7   7   0      150.48      105.82     19.01 o 
  -6   7   0       47.72       35.61      9.04 o 
  -5   7   0        9.80        1.22      6.74 o 
  -4   7   0      980.20     1026.83     18.46 o 
  -3   7   0     1256.52     1233.12     21.65 o 
  -2   7   0      870.64      820.01     18.23 o 
  -1   7   0       97.92       77.48      5.18 o 
   0   7   0     1934.44     2001.39     26.65 o 
   1   7   0     2536.34     2331.46     32.49 o 
   2   7   0       12.33       13.47      4.88 o 
   3   7   0     2630.03     2462.16     39.08 o 
   4   7   0     1717.13     1632.95     30.65 o 
   5   7   0      101.93       90.97     11.03 o 
   6   7   0      615.17      656.13     25.51 o 
   7   7   0       10.35       10.88     15.03 o 
   8   7   0      142.88      173.46     34.49 o 
  -9   8   0      122.72       91.87     25.44 o 
  -8   8   0       23.78       25.53     16.07 o 
  -7   8   0      257.09      301.62     19.06 o 
  -6   8   0        6.11       10.12     10.80 o 
  -5   8   0      107.57       98.99      8.62 o 
  -4   8   0      221.41      229.29      9.65 o 
  -3   8   0        3.48        4.40      5.88 o 
  -2   8   0     2622.65     2656.00     42.79 o 
  -1   8   0      969.97      884.49     17.22 o 
   0   8   0       65.64       66.38      5.56 o 
   1   8   0      872.68      812.38     16.75 o 
   2   8   0      821.60      784.29     18.26 o 
   3   8   0      357.41      405.38     12.58 o 
   4   8   0     1311.70     1246.31     28.83 o 
   5   8   0       10.99       29.65     12.77 o 
   6   8   0       28.11       35.63     14.61 o 
   7   8   0        3.36        5.01     17.79 o 
  -8   9   0        3.93       -3.63     20.13 o 
  -7   9   0      163.02      110.79     16.46 o 
  -6   9   0       47.99       72.84     13.86 o 
  -5   9   0      174.48      182.40     11.52 o 
  -4   9   0      885.34      903.42     19.75 o 
  -3   9   0      285.85      324.30     14.55 o 
  -2   9   0     1217.15     1084.82     21.13 o 
  -1   9   0      845.73      820.07     17.21 o 
   0   9   0        0.13        4.82      6.18 o 
   1   9   0     2275.10     2266.30     41.52 o 
   2   9   0      187.79      170.22      9.62 o 
   3   9   0      384.87      321.32     13.23 o 
   4   9   0      364.99      396.59     20.02 o 
   5   9   0       47.96       75.04     19.51 o 
   6   9   0      247.84      246.89     21.22 o 
   7   9   0       44.28       20.54     38.76 o 
  -8  10   0        0.79        6.15     23.56 o 
  -7  10   0      244.37      213.40     23.46 o 
  -6  10   0      135.60      114.40     18.23 o 
  -5  10   0       77.19      102.31     14.85 o 
  -4  10   0      827.26      941.24     28.87 o 
  -3  10   0      201.25      212.81     10.52 o 
  -2  10   0     1143.72     1220.79     23.87 o 
  -1  10   0     1847.30     1767.97     35.18 o 
   0  10   0       12.03       15.56      7.27 o 
   1  10   0      143.03      116.17     10.50 o 
   2  10   0      444.86      421.85     16.27 o 
   3  10   0      504.08      451.09     29.94 o 
   4  10   0       32.34       25.15     14.44 o 
   5  10   0        2.52      -10.50     16.54 o 
   6  10   0      102.83      116.92     26.17 o 
  -7  11   0      136.15      149.83     36.52 o 
  -6  11   0      387.45      376.20     26.64 o 
  -5  11   0       73.31       85.88     16.29 o 
  -4  11   0      572.88      486.36     35.38 o 
  -3  11   0      129.66      124.04     11.13 o 
  -2  11   0      512.41      465.45     15.51 o 
  -1  11   0     1097.95     1124.57     24.75 o 
   0  11   0        2.35       -1.80      8.75 o 
   1  11   0      735.36      735.53     22.37 o 
   2  11   0       33.96       42.60     14.23 o 
   3  11   0      130.30      136.60     23.04 o 
   4  11   0      187.86      245.25     21.52 o 
   5  11   0       22.15        9.45     23.81 o 
  -6  12   0      235.74      280.76     52.04 o 
  -5  12   0        0.12        0.84     20.23 o 
  -4  12   0      257.18      279.15     36.22 o 
  -3  12   0      522.14      532.92     24.43 o 
  -2  12   0      190.84      197.91     17.39 o 
  -1  12   0      149.02      137.70     12.90 o 
   0  12   0        7.38        5.31     10.67 o 
   1  12   0      130.71      131.68     33.49 o 
   2  12   0       17.40       18.70     16.99 o 
   3  12   0       65.46       73.73     25.23 o 
   4  12   0       65.07       56.27     24.94 o 
  -5  13   0        9.14       -3.99     24.31 o 
  -4  13   0      122.85      157.13     36.25 o 
  -3  13   0      155.87      142.31     24.78 o 
  -2  13   0        0.98       -0.73     17.15 o 
  -1  13   0      196.64      183.54     19.10 o 
   0  13   0       18.03       10.63     20.57 o 
   1  13   0      193.48      220.88     26.48 o 
   2  13   0      182.93      182.88     36.33 o 
   3  13   0        1.04      -14.85     37.34 o 
  -4  14   0       54.94       88.68     31.34 o 
  -3  14   0      144.07      152.45     32.92 o 
  -2  14   0        1.79       -1.55     23.86 o 
  -1  14   0       69.26       69.92     31.45 o 
   0  14   0        0.22      -10.83     23.50 o 
   1  14   0       52.93       62.06     25.91 o 
  -1 -14   1      141.24      171.81     27.98 o 
   0 -14   1      171.30      207.47     40.19 o 
   1 -14   1       11.85       18.95     46.11 o 
   2 -14   1       87.71      173.59     27.37 o 
   3 -14   1       20.77       15.86     23.46 o 
  -3 -13   1      222.14      297.69     53.42 o 
  -2 -13   1      186.78      186.93     24.73 o 
  -1 -13   1      159.96      223.18     25.59 o 
   0 -13   1       13.72       -6.10     19.62 o 
   1 -13   1      374.90      312.23     20.57 o 
   2 -13   1       51.07       36.22     32.05 o 
   3 -13   1       15.63       13.17     19.96 o 
   4 -13   1       33.18       37.32     22.77 o 
   5 -13   1      114.82       90.12     24.93 o 
  -4 -12   1        0.52      -23.38     23.43 o 
  -3 -12   1      134.36      121.43     22.54 o 
  -2 -12   1      148.61      127.57     22.56 o 
  -1 -12   1        0.52       -4.35     16.56 o 
   0 -12   1      259.68      287.86     16.71 o 
   1 -12   1       89.59       83.31     12.96 o 
   2 -12   1      125.92      142.90     16.36 o 
   3 -12   1        0.12       -2.77     17.95 o 
   4 -12   1       40.92       28.03     20.53 o 
   5 -12   1      366.33      408.36     29.92 o 
   6 -12   1       14.58       35.07     24.48 o 
  -5 -11   1      631.02      652.00     36.13 o 
  -4 -11   1      215.51      203.97     24.80 o 
  -3 -11   1      111.88      132.12     17.02 o 
  -2 -11   1      331.87      361.33     16.70 o 
  -1 -11   1        2.26       -0.80     10.34 o 
   0 -11   1      286.61      264.55     11.51 o 
   1 -11   1       42.50       50.01      8.90 o 
   2 -11   1      411.90      386.90     13.45 o 
   3 -11   1       89.42       90.30     22.49 o 
   4 -11   1      225.13      204.56     17.55 o 
   5 -11   1      240.70      232.24     35.30 o 
   6 -11   1       82.73       85.54     18.22 o 
   7 -11   1       21.64       48.54     24.76 o 
  -6 -10   1       49.13       19.79     23.27 o 
  -5 -10   1      458.84      505.72     25.57 o 
  -4 -10   1      178.60      155.17     17.45 o 
  -3 -10   1       23.40       43.49     10.68 o 
  -2 -10   1      248.47      219.32     11.46 o 
  -1 -10   1      237.99      210.57     11.07 o 
   0 -10   1     1116.34     1160.60     28.26 o 
   1 -10   1      129.05      145.69      8.95 o 
   2 -10   1     1042.42     1050.17     28.33 o 
   3 -10   1      363.08      382.27     12.77 o 
   4 -10   1       14.81       30.62     11.11 o 
   5 -10   1      136.88      166.52     16.61 o 
   6 -10   1      144.87      172.13     17.77 o 
   7 -10   1       19.73       37.43     17.53 o 
   8 -10   1      128.44      131.09     27.49 o 
  -7  -9   1      293.16      270.60     28.49 o 
  -6  -9   1        2.77        4.49     16.27 o 
  -5  -9   1       71.94       68.01     15.83 o 
  -4  -9   1      240.63      217.89     13.04 o 
  -3  -9   1       92.33       95.14      9.42 o 
  -2  -9   1      787.85      782.72     29.60 o 
  -1  -9   1      250.22      280.94     14.73 o 
   0  -9   1     1367.36     1213.28     22.64 o 
   1  -9   1       40.11       29.64      6.63 o 
   2  -9   1      778.72      735.31     16.83 o 
   3  -9   1      769.76      759.70     33.26 o 
   4  -9   1        4.07        7.14      7.74 o 
   5  -9   1        6.60        4.72     10.32 o 
   6  -9   1      380.84      390.42     35.27 o 
   7  -9   1       25.48       21.64     16.11 o 
   8  -9   1       56.69       57.95     24.22 o 
  -7  -8   1       75.69       99.46     28.12 o 
  -6  -8   1      204.91      207.58     18.88 o 
  -5  -8   1       81.67      127.53     15.30 o 
  -4  -8   1        0.43       -7.47      7.47 o 
  -3  -8   1      597.50      583.52     19.20 o 
  -2  -8   1      944.62      927.47     22.08 o 
  -1  -8   1        0.04        0.32      7.14 o 
   0  -8   1     4670.26     4672.00     76.87 o 
   1  -8   1      120.51      100.27      6.18 o 
   2  -8   1        0.80        2.84      5.15 o 
   3  -8   1      411.59      395.86     10.48 o 
   4  -8   1      130.00      117.68      7.95 o 
   5  -8   1      197.47      213.06     11.41 o 
   6  -8   1      261.01      242.96     16.77 o 
   7  -8   1       70.80       85.86     15.42 o 
   8  -8   1      193.14      173.30     19.96 o 
   9  -8   1        2.68      -10.42     35.32 o 
  -8  -7   1       77.05       58.40     23.71 o 
  -7  -7   1      119.13      127.94     18.71 o 
  -6  -7   1       96.95      113.95     15.31 o 
  -5  -7   1      315.50      277.73     13.15 o 
  -4  -7   1      173.28      170.12     12.64 o 
  -3  -7   1      585.87      576.08     13.83 o 
  -2  -7   1     6014.05     5969.38    121.91 o 
  -1  -7   1       10.34       12.11      4.54 o 
   0  -7   1      563.17      501.55     10.60 o 
   1  -7   1      155.66      126.75      5.06 o 
   2  -7   1      278.34      339.86      8.09 o 
   3  -7   1     1182.84     1154.31     19.96 o 
   4  -7   1      157.07      157.27      6.99 o 
   5  -7   1       18.32       17.76      6.43 o 
   6  -7   1      122.54      122.19     11.46 o 
   7  -7   1      197.63      184.98     16.10 o 
   8  -7   1      893.10      941.14     33.81 o 
   9  -7   1       44.37       29.77     18.52 o 
  -8  -6   1       62.25       38.42     17.26 o 
  -7  -6   1      183.18      195.41     18.19 o 
  -6  -6   1        5.59       13.30      9.63 o 
  -5  -6   1     3437.36     3493.24     69.78 o 
  -4  -6   1        4.92        8.03      5.76 o 
  -3  -6   1       77.77       93.26      6.37 o 
  -2  -6   1     8721.59     8546.77    111.33 o 
  -1  -6   1      136.56      139.29      4.91 o 
   0  -6   1        6.01       -0.76      2.89 o 
   1  -6   1      157.03      129.94      4.28 o 
   2  -6   1      316.60      348.29      7.44 o 
   3  -6   1      916.13      897.37     14.84 o 
   4  -6   1      214.81      234.62      7.38 o 
   5  -6   1      658.43      673.11     13.55 o 
   6  -6   1     1017.27     1024.57     23.44 o 
   7  -6   1       46.91       69.22     13.72 o 
   8  -6   1     1027.76      992.82     51.34 o 
   9  -6   1       90.68       67.14     18.46 o 
  -9  -5   1       40.24       43.36     25.53 o 
  -8  -5   1      431.09      439.05     24.43 o 
  -7  -5   1      772.46      807.98     28.83 o 
  -6  -5   1        3.89        6.16      8.91 o 
  -5  -5   1     1090.60     1080.37     23.85 o 
  -4  -5   1     4889.15     4789.19     74.88 o 
  -3  -5   1      392.43      299.84      9.00 o 
  -2  -5   1       27.61       16.70      3.32 o 
  -1  -5   1       24.59       19.38      2.88 o 
   0  -5   1       74.19       84.17      3.75 o 
   1  -5   1     3219.16     3201.97     38.16 o 
   2  -5   1        4.18        7.62      2.82 o 
   3  -5   1      816.95      857.59     15.96 o 
   4  -5   1      295.29      321.86      7.86 o 
   5  -5   1      922.09      922.81     20.09 o 
   6  -5   1     4204.04     3964.19     57.87 o 
   7  -5   1      120.81      103.53     11.42 o 
   8  -5   1      794.25      894.19     39.40 o 
   9  -5   1       96.30      106.06     18.14 o 
  -9  -4   1       25.40       -4.50     17.73 o 
  -8  -4   1      419.24      337.48     20.69 o 
  -7  -4   1     1462.24     1404.19     32.87 o 
  -6  -4   1      225.03      216.05     10.46 o 
  -5  -4   1     1339.25     1285.35     26.00 o 
  -4  -4   1     1911.22     1850.79     31.24 o 
  -3  -4   1      148.40      104.92      5.12 o 
  -2  -4   1     1770.64     1441.50     19.43 o 
  -1  -4   1     2947.57     3132.24     39.30 o 
   0  -4   1     2078.98     1974.72     23.88 o 
   1  -4   1      105.69      114.78      3.33 o 
   2  -4   1      353.49      372.89      7.36 o 
   3  -4   1     5455.83     5656.54     69.46 o 
   4  -4   1     5099.88     5173.04     69.25 o 
   5  -4   1     1745.02     1654.40     26.38 o 
   6  -4   1      790.89      791.68     16.27 o 
   7  -4   1      211.43      241.69     11.06 o 
   8  -4   1      813.07      808.50     25.11 o 
   9  -4   1      275.46      299.98     20.92 o 
  10  -4   1        0.64        8.17     36.37 o 
  -9  -3   1      501.71      523.67     32.54 o 
  -8  -3   1      143.53      175.65     13.96 o 
  -7  -3   1     1105.00     1112.12     27.90 o 
  -6  -3   1     2246.35     2507.62     41.57 o 
  -5  -3   1       72.52       84.30      5.95 o 
  -4  -3   1       12.95       -0.05      4.08 o 
  -3  -3   1      100.48       73.79      3.96 o 
  -2  -3   1       19.45        0.24      2.50 o 
  -1  -3   1     5307.70     5841.94     71.41 o 
   0  -3   1      712.90      728.34      9.48 o 
   1  -3   1      106.22       72.14      2.48 o 
   2  -3   1     7675.40     7747.91     93.81 o 
   3  -3   1     6848.99     7375.44     89.70 o 
   4  -3   1     8890.55     8904.22    114.56 o 
   5  -3   1      661.40      652.43     18.48 o 
   6  -3   1     1667.86     1626.49     28.94 o 
   7  -3   1       29.77       16.42      8.06 o 
   8  -3   1      607.52      657.11     25.85 o 
   9  -3   1      145.64      144.08     19.36 o 
  10  -3   1        3.78      -11.17     34.19 o 
 -10  -2   1      233.85      304.79     46.79 o 
  -9  -2   1      936.58      949.35     34.91 o 
  -8  -2   1        1.73       -2.55     10.72 o 
  -7  -2   1     1040.51     1067.44     26.61 o 
  -6  -2   1      489.27      422.72     10.98 o 
  -5  -2   1       10.07        3.75      4.35 o 
  -4  -2   1      542.96      544.97     10.11 o 
  -3  -2   1      281.59      288.72      7.52 o 
  -2  -2   1     3303.95     2628.81     35.26 o 
  -1  -2   1     4271.31     4072.51     53.20 o 
   0  -2   1     7863.15     8570.31    116.39 o 
   1  -2   1     2377.09     2589.61     31.82 o 
   2  -2   1    39817.36    40798.42    489.59 o 
   3  -2   1     9573.66     9541.50    115.30 o 
   4  -2   1     2927.72     3221.33     45.76 o 
   5  -2   1      507.81      602.79     12.37 o 
   6  -2   1     1691.30     1591.61     24.21 o 
   7  -2   1      342.71      393.37     12.40 o 
   8  -2   1      135.31      125.67     14.56 o 
   9  -2   1      162.92      184.28     19.12 o 
  10  -2   1       11.51       24.74     34.42 o 
 -10  -1   1       60.79       85.36     25.99 o 
  -9  -1   1     1110.81     1199.20     48.63 o 
  -8  -1   1       20.46       22.28     11.48 o 
  -7  -1   1      360.68      352.05     12.81 o 
  -6  -1   1      288.79      327.58     10.24 o 
  -5  -1   1       80.03       84.18      5.39 o 
  -4  -1   1     1246.46     1117.99     16.88 o 
  -3  -1   1      134.26       97.62      3.68 o 
  -2  -1   1     1771.53     1203.17     16.78 o 
   2  -1   1     2363.32     3126.10     38.41 o 
   3  -1   1     5981.21     6578.30     79.96 o 
   4  -1   1     4750.02     4811.65     62.80 o 
   5  -1   1        0.31       -0.61      3.88 o 
   6  -1   1     2251.73     2238.99     32.13 o 
   7  -1   1       68.78       59.60      8.81 o 
   8  -1   1       69.94       69.56     11.79 o 
   9  -1   1      216.04      180.75     18.88 o 
  10  -1   1       30.07        9.30     35.39 o 
 -10   0   1       15.87       18.17     19.42 o 
  -9   0   1      555.66      541.66     25.52 o 
  -8   0   1       40.26       65.83     11.94 o 
  -7   0   1      597.18      668.24     16.36 o 
  -6   0   1      818.58      736.67     14.92 o 
  -5   0   1       17.25        6.47      4.13 o 
  -4   0   1     3457.91     4144.94     51.91 o 
  -3   0   1      536.88      463.51      9.41 o 
  -2   0   1    23464.24    22823.71    276.10 o 
   2   0   1     4760.84     4646.44     53.69 o 
   3   0   1     1944.13     1947.91     23.56 o 
   4   0   1     3144.59     2837.83     35.87 o 
   5   0   1      394.86      344.63      8.54 o 
   6   0   1      369.69      353.60      9.80 o 
   7   0   1      246.67      301.11     12.37 o 
   8   0   1      133.32      131.45     12.85 o 
   9   0   1      315.37      279.44     20.85 o 
  10   0   1       46.15       73.78     37.64 o 
 -10   1   1        1.74      -11.61     19.31 o 
  -9   1   1      365.66      351.84     21.25 o 
  -8   1   1       51.19       20.24     10.71 o 
  -7   1   1      201.84      214.00      9.69 o 
  -6   1   1      613.12      708.43     16.82 o 
  -5   1   1        1.34       10.48      3.84 o 
  -4   1   1     6363.45     6149.40     77.70 o 
  -3   1   1       52.17       30.24      2.49 o 
  -2   1   1        5.16      106.87      2.81 o 
   1   1   1    13740.82    14433.94    256.98 o 
   2   1   1      132.19      191.52      3.96 o 
   3   1   1      542.00      468.11      7.62 o 
   4   1   1      158.43      165.46      5.16 o 
   5   1   1        9.89        5.32      4.31 o 
   6   1   1     1423.65     1546.76     25.40 o 
   7   1   1      102.98       98.87     14.10 o 
   8   1   1      234.85      249.36     15.03 o 
   9   1   1      560.32      588.59     26.76 o 
 -10   2   1        1.11      -11.52     18.07 o 
  -9   2   1      351.94      339.20     21.56 o 
  -8   2   1      267.31      327.54     21.47 o 
  -7   2   1      138.85      126.01     14.74 o 
  -6   2   1      262.57      215.19      8.84 o 
  -5   2   1      169.12      205.14      6.12 o 
  -4   2   1     8986.12     9827.24    113.53 o 
  -3   2   1    12840.96    13836.37    158.52 o 
  -2   2   1       15.75       27.87      2.27 o 
  -1   2   1     4985.38     4890.07     56.32 o 
   0   2   1     1432.03     1489.18     20.90 o 
   1   2   1      221.46      363.68      6.91 o 
   2   2   1     3429.42     3173.84     41.66 o 
   3   2   1     1379.41     1885.53     27.52 o 
   4   2   1     1597.62     1305.83     19.27 o 
   5   2   1      169.54      218.24      7.05 o 
   6   2   1      773.38      690.96     14.69 o 
   7   2   1      256.56      301.64     13.79 o 
   8   2   1      409.17      447.06     25.90 o 
   9   2   1      564.67      620.74     28.24 o 
 -10   3   1        1.06       -9.93     23.29 o 
  -9   3   1      348.77      325.56     21.53 o 
  -8   3   1       97.70       74.60     13.31 o 
  -7   3   1       37.90       27.62      8.28 o 
  -6   3   1     2026.75     2050.52     30.12 o 
  -5   3   1      318.53      347.76      8.37 o 
  -4   3   1     4568.75     4097.46     54.21 o 
  -3   3   1     4704.72     4979.48     58.19 o 
  -2   3   1      325.13      195.83      4.05 o 
  -1   3   1    10257.99    10999.12    125.84 o 
   0   3   1     4751.14     4932.54     59.87 o 
   1   3   1     3943.31     3560.02     46.58 o 
   2   3   1       92.62       85.03      3.72 o 
   3   3   1      276.86      396.18      8.63 o 
   4   3   1     1835.28     1913.95     28.79 o 
   5   3   1       53.67       64.61      5.49 o 
   6   3   1     1680.08     1851.77     29.94 o 
   7   3   1      763.29      760.42     27.77 o 
   8   3   1       55.59       24.64     14.19 o 
   9   3   1      592.70      672.04     47.95 o 
 -10   4   1        0.08      -11.97     22.74 o 
  -9   4   1      320.55      333.01     21.34 o 
  -8   4   1      368.11      316.38     19.36 o 
  -7   4   1      393.13      411.72     12.89 o 
  -6   4   1     2424.13     2283.61     35.48 o 
  -5   4   1     1719.27     1851.61     27.00 o 
  -4   4   1      440.89      485.12      9.20 o 
  -3   4   1    13137.26    13295.91    152.52 o 
  -2   4   1        1.41       13.01      2.38 o 
  -1   4   1       99.14      112.24      3.54 o 
   0   4   1        3.36        2.97      1.99 o 
   1   4   1      755.91      685.13     10.65 o 
   2   4   1     5034.79     4891.43     68.28 o 
   3   4   1     1139.29     1111.36     19.78 o 
   4   4   1     1168.28     1125.70     20.11 o 
   5   4   1      137.56      130.75      6.68 o 
   6   4   1     1355.02     1250.11     26.04 o 
   7   4   1     1117.12     1149.36     43.42 o 
   8   4   1       42.74       30.40     15.86 o 
   9   4   1      540.85      566.39     34.20 o 
 -10   5   1       10.59       47.79     32.99 o 
  -9   5   1      314.64      377.23     23.22 o 
  -8   5   1      828.73      794.46     29.43 o 
  -7   5   1      100.35      128.43     10.62 o 
  -6   5   1      888.22      834.72     18.35 o 
  -5   5   1      698.76      638.57     13.46 o 
  -4   5   1      986.07      972.56     14.91 o 
  -3   5   1      404.14      374.18      7.35 o 
  -2   5   1      841.61      684.54     10.15 o 
  -1   5   1     3555.50     3200.43     38.10 o 
   0   5   1       42.42       70.70      3.04 o 
   1   5   1     4055.69     3938.45     48.81 o 
   2   5   1     1844.58     2054.42     30.43 o 
   3   5   1      750.43      884.16     17.93 o 
   4   5   1     1896.84     1731.32     29.05 o 
   5   5   1     2475.93     2525.44     38.52 o 
   6   5   1     1865.70     1860.07     39.48 o 
   7   5   1      629.46      628.43     34.93 o 
   8   5   1      384.94      354.30     22.58 o 
 -10   6   1        0.96      -23.09     34.72 o 
  -9   6   1      286.27      353.11     30.48 o 
  -8   6   1      997.98      950.87     32.50 o 
  -7   6   1       53.99       63.61     11.92 o 
  -6   6   1       11.11        2.77      7.98 o 
  -5   6   1     2578.50     2637.48     42.92 o 
  -4   6   1        6.39        5.00      4.89 o 
  -3   6   1     1124.76     1012.63     16.12 o 
  -2   6   1        7.08        2.36      3.22 o 
  -1   6   1      516.48      640.53     10.32 o 
   0   6   1      427.19      464.89      9.78 o 
   1   6   1     1504.07     1753.22     27.75 o 
   2   6   1     3019.32     2852.79     41.67 o 
   3   6   1      512.45      483.00     11.56 o 
   4   6   1      813.74      842.91     32.13 o 
   5   6   1      988.79      892.42     29.92 o 
   6   6   1      269.30      282.72     19.25 o 
   7   6   1      454.36      537.81     24.53 o 
   8   6   1      168.75      131.36     20.70 o 
  -9   7   1       33.20       29.28     22.48 o 
  -8   7   1      302.24      307.81     20.42 o 
  -7   7   1      124.83      106.42     14.99 o 
  -6   7   1       50.82       40.52      9.14 o 
  -5   7   1      190.50      148.13      8.53 o 
  -4   7   1       59.51       56.25      7.44 o 
  -3   7   1     1091.28     1032.69     20.71 o 
  -2   7   1      106.78      117.49      5.13 o 
  -1   7   1     3042.42     2833.52     36.48 o 
   0   7   1       90.87       67.82      4.47 o 
   1   7   1     4962.65     4819.46     63.72 o 
   2   7   1     2235.18     2121.72     32.41 o 
   3   7   1     1020.58     1048.69     26.78 o 
   4   7   1     1131.14     1049.95     23.91 o 
   5   7   1      376.90      381.20     18.65 o 
   6   7   1        6.01        5.85     17.66 o 
   7   7   1      275.64      303.69     27.57 o 
   8   7   1      179.43      240.54     42.74 o 
  -9   8   1        1.29       -0.18     24.46 o 
  -8   8   1      170.43      188.33     19.43 o 
  -7   8   1      158.77      149.72     19.59 o 
  -6   8   1        2.25        3.42      9.38 o 
  -5   8   1      623.77      670.75     16.53 o 
  -4   8   1      162.24      158.21      8.59 o 
  -3   8   1     1708.64     1769.28     30.37 o 
  -2   8   1        4.54        6.44      5.06 o 
  -1   8   1      847.43      841.69     19.07 o 
   0   8   1     1290.32     1273.87     19.78 o 
   1   8   1      135.91      143.61      9.76 o 
   2   8   1     1848.78     1757.21     36.87 o 
   3   8   1       94.64       62.03      6.48 o 
   4   8   1        0.42        5.67      7.47 o 
   5   8   1      676.99      670.46     43.01 o 
   6   8   1       10.43        9.09     15.32 o 
   7   8   1      266.03      288.32     22.67 o 
  -9   9   1        0.05       15.52     40.56 o 
  -8   9   1       36.37       35.60     22.97 o 
  -7   9   1       64.93       54.96     16.17 o 
  -6   9   1      150.33      151.15     16.28 o 
  -5   9   1       78.64       76.61      9.79 o 
  -4   9   1      126.18      132.12      8.83 o 
  -3   9   1     1142.46     1125.29     25.22 o 
  -2   9   1      177.47      191.27      8.65 o 
  -1   9   1     1593.82     1469.37     26.06 o 
   0   9   1     2012.77     1780.32     30.32 o 
   1   9   1        7.03       13.00      7.03 o 
   2   9   1     1167.03     1210.14     26.34 o 
   3   9   1     1003.11     1085.13     26.10 o 
   4   9   1      309.31      322.24     18.66 o 
   5   9   1      612.45      660.38     27.00 o 
   6   9   1        4.19        4.89     16.55 o 
  -8  10   1       71.17       51.72     25.43 o 
  -7  10   1        5.57      -19.79     19.79 o 
  -6  10   1      165.45      145.42     16.98 o 
  -5  10   1      371.65      441.36     33.25 o 
  -4  10   1        9.26        7.64      9.15 o 
  -3  10   1     1024.30     1058.23     21.89 o 
  -2  10   1      317.46      290.12     11.07 o 
  -1  10   1      260.59      222.37     16.93 o 
   0  10   1     1093.15     1199.80     23.02 o 
   1  10   1      161.04      150.57     11.16 o 
   2  10   1      162.30      153.25     11.10 o 
   3  10   1      179.46      144.76     15.47 o 
   4  10   1      277.19      232.19     18.65 o 
   5  10   1      348.45      315.90     21.61 o 
   6  10   1        6.64        0.22     25.80 o 
  -7  11   1        0.98       -5.57     21.90 o 
  -6  11   1      297.36      256.89     26.08 o 
  -5  11   1      360.29      362.93     25.49 o 
  -4  11   1        0.33       39.51     13.93 o 
  -3  11   1      357.79      354.94     13.34 o 
  -2  11   1      504.31      550.09     15.58 o 
  -1  11   1      636.47      678.87     18.48 o 
   0  11   1      125.18      100.71      9.87 o 
   1  11   1      640.27      645.06     20.75 o 
   2  11   1      359.08      381.50     20.30 o 
   3  11   1       94.21      113.27     16.23 o 
   4  11   1       12.83       14.81     16.97 o 
   5  11   1      211.04      241.53     22.77 o 
  -7  12   1       15.83       14.48     25.64 o 
  -6  12   1       50.78       43.77     24.18 o 
  -5  12   1      517.41      552.12     31.04 o 
  -4  12   1       13.52        1.59     19.96 o 
  -3  12   1      142.59      149.59     17.24 o 
  -2  12   1       45.55       39.07     11.65 o 
  -1  12   1       15.71       17.29     11.22 o 
   0  12   1       22.15       36.25     17.19 o 
   1  12   1      208.59      233.69     19.78 o 
   2  12   1      232.32      217.38     31.04 o 
   3  12   1        1.08        2.31     17.95 o 
   4  12   1       25.62       50.77     24.98 o 
  -5  13   1      262.58      287.66     51.44 o 
  -4  13   1      102.49      156.35     26.16 o 
  -3  13   1       57.49       62.76     22.11 o 
  -2  13   1      183.38      153.06     19.75 o 
  -1  13   1        0.23       -6.66     20.95 o 
   0  13   1      106.36       82.61     22.28 o 
   1  13   1       86.32       64.11     23.11 o 
   2  13   1       51.73       35.50     23.00 o 
   3  13   1       99.73      119.37     41.99 o 
  -4  14   1       83.82       59.58     27.98 o 
  -3  14   1        0.27        5.61     23.13 o 
  -2  14   1       20.29       38.33     24.57 o 
  -1  14   1        0.44       10.74     25.21 o 
   0  14   1      141.94      188.08     27.78 o 
   1  14   1        0.60        6.52     39.59 o 
  -1 -14   2       32.05       35.55     27.02 o 
   0 -14   2       71.60       74.50     25.28 o 
   1 -14   2       39.64       56.24     26.35 o 
   2 -14   2        6.39        7.01     24.25 o 
   3 -14   2       27.81       31.18     23.90 o 
  -3 -13   2        6.61        2.60     24.90 o 
  -2 -13   2      415.48      481.48     33.31 o 
  -1 -13   2       30.76       48.48     27.07 o 
   0 -13   2       11.51        0.55     16.04 o 
   1 -13   2      135.87      172.70     24.92 o 
   2 -13   2       20.18       14.17     22.06 o 
   3 -13   2      110.48      133.00     23.84 o 
   4 -13   2       89.00       64.94     23.38 o 
   5 -13   2       14.94       10.27     25.54 o 
  -4 -12   2      198.45      186.42     35.02 o 
  -3 -12   2      101.30       81.17     21.11 o 
  -2 -12   2      310.37      232.47     24.04 o 
  -1 -12   2      101.58      132.49     23.61 o 
   0 -12   2       16.94        6.98     12.44 o 
   1 -12   2      417.23      335.15     17.54 o 
   2 -12   2      141.57      143.29     14.94 o 
   3 -12   2      170.89      200.79     29.32 o 
   4 -12   2      209.71      211.49     19.72 o 
   5 -12   2       84.30      104.74     21.61 o 
   6 -12   2       92.35       70.14     25.69 o 
  -5 -11   2      100.55      115.36     24.47 o 
  -4 -11   2      471.21      531.52     38.09 o 
  -3 -11   2      114.93       91.21     19.57 o 
  -2 -11   2       28.75       60.02     12.02 o 
  -1 -11   2       43.55       44.25      9.81 o 
   0 -11   2       15.48       11.64      8.49 o 
   1 -11   2     1197.33     1291.61     30.53 o 
   2 -11   2       86.80       99.10     12.44 o 
   3 -11   2      260.08      239.03     15.15 o 
   4 -11   2      158.39      171.09     17.49 o 
   5 -11   2       53.68       40.29     15.90 o 
   6 -11   2      228.29      250.91     21.32 o 
   7 -11   2       22.10       21.38     24.62 o 
  -6 -10   2       80.45       98.77     25.18 o 
  -5 -10   2      108.16      108.15     22.35 o 
  -4 -10   2      181.17      192.50     34.06 o 
  -3 -10   2      273.10      293.36     14.85 o 
  -2 -10   2       51.41       47.92      9.47 o 
  -1 -10   2      278.94      297.86     12.24 o 
   0 -10   2      161.39      172.27      9.35 o 
   1 -10   2      300.29      265.90     10.69 o 
   2 -10   2      729.26      716.47     17.42 o 
   3 -10   2      452.43      447.37     17.92 o 
   4 -10   2      110.92      111.14     12.10 o 
   5 -10   2       70.14       69.97     15.03 o 
   6 -10   2      424.07      423.49     22.43 o 
   7 -10   2      244.15      235.99     21.71 o 
   8 -10   2        9.11        2.62     39.06 o 
  -7  -9   2      137.05       91.84     24.47 o 
  -6  -9   2      177.90      224.54     27.14 o 
  -5  -9   2        5.61       -2.88     13.48 o 
  -4  -9   2      189.69      204.57     12.98 o 
  -3  -9   2        0.37        8.83      8.05 o 
  -2  -9   2        0.68       -0.07      7.45 o 
  -1  -9   2      696.94      663.67     17.24 o 
   0  -9   2       36.57       27.20      6.39 o 
   1  -9   2     1427.39     1496.95     26.86 o 
   2  -9   2      105.85      102.01      7.93 o 
   3  -9   2      376.96      368.79     11.77 o 
   4  -9   2      413.13      415.85     14.24 o 
   5  -9   2      144.25      147.75     12.66 o 
   6  -9   2      334.05      313.73     33.14 o 
   7  -9   2      149.27      165.03     18.27 o 
   8  -9   2       16.06        2.94     18.92 o 
  -7  -8   2        1.30       -9.64     20.89 o 
  -6  -8   2      189.12      193.87     22.46 o 
  -5  -8   2        0.02        7.87      9.72 o 
  -4  -8   2      212.50      211.60     10.68 o 
  -3  -8   2     1356.36     1410.02     41.15 o 
  -2  -8   2     1369.70     1255.93     26.56 o 
  -1  -8   2      744.54      794.83     18.38 o 
   0  -8   2       23.57       15.05      5.04 o 
   1  -8   2      872.75      801.94     15.31 o 
   2  -8   2      163.52      148.44      6.73 o 
   3  -8   2      432.26      423.25     10.22 o 
   4  -8   2     1390.60     1389.62     23.93 o 
   5  -8   2      129.38       97.57     12.48 o 
   6  -8   2       19.88       32.40     12.11 o 
   7  -8   2      209.47      252.92     18.77 o 
   8  -8   2        2.51        4.79     21.07 o 
  -8  -7   2      129.50      131.46     40.19 o 
  -7  -7   2      117.26      116.52     18.14 o 
  -6  -7   2      631.68      714.69     27.18 o 
  -5  -7   2       14.17       -6.05      8.01 o 
  -4  -7   2      964.04      863.95     42.45 o 
  -3  -7   2      690.51      638.26     15.92 o 
  -2  -7   2      584.73      575.99     14.43 o 
  -1  -7   2     2835.94     2675.36     39.65 o 
   0  -7   2      556.41      550.53     10.64 o 
   1  -7   2     2741.63     2525.32     35.02 o 
   2  -7   2     1320.87     1272.04     19.64 o 
   3  -7   2      772.92      811.14     20.74 o 
   4  -7   2     1501.63     1511.26     23.44 o 
   5  -7   2       74.99       71.02      8.10 o 
   6  -7   2      206.39      228.15     13.71 o 
   7  -7   2      556.54      562.79     45.97 o 
   8  -7   2      120.44       93.43     17.56 o 
   9  -7   2       32.38       -1.09     22.16 o 
  -8  -6   2       18.09       29.98     16.94 o 
  -7  -6   2       27.46       39.12     14.81 o 
  -6  -6   2     1130.43     1092.46     33.24 o 
  -5  -6   2       16.96       19.75      9.21 o 
  -4  -6   2     2036.21     2122.16     45.11 o 
  -3  -6   2     1754.74     1792.47     30.23 o 
  -2  -6   2     1193.58     1157.46     19.20 o 
  -1  -6   2     3441.85     3256.55     44.10 o 
   0  -6   2        2.96        2.39      3.34 o 
   1  -6   2      336.47      379.00      8.15 o 
   2  -6   2     6325.76     6269.88     77.17 o 
   3  -6   2       60.00       63.58      4.75 o 
   4  -6   2      484.87      476.28     11.19 o 
   5  -6   2      161.81      166.25      8.03 o 
   6  -6   2       24.31       35.03      9.00 o 
   7  -6   2      940.44      921.10     40.87 o 
   8  -6   2       12.18       16.54     15.86 o 
   9  -6   2      248.74      289.33     22.91 o 
  -9  -5   2      103.64      115.50     25.04 o 
  -8  -5   2        3.31       -7.77     15.99 o 
  -7  -5   2       10.80       12.76     10.68 o 
  -6  -5   2     1632.44     1761.61     38.18 o 
  -5  -5   2        0.49       -4.20      7.75 o 
  -4  -5   2     1572.17     1441.45     28.31 o 
  -3  -5   2     1328.87     1265.94     20.90 o 
  -2  -5   2     1278.77     1606.55     21.89 o 
  -1  -5   2     4421.53     4212.96     52.61 o 
   0  -5   2     1387.74     1372.05     18.55 o 
   1  -5   2       40.66       20.69      2.77 o 
   2  -5   2     2237.70     2354.66     32.05 o 
   3  -5   2       53.71       38.02      4.27 o 
   4  -5   2     2780.44     2706.59     40.93 o 
   5  -5   2      822.88      835.81     15.03 o 
   6  -5   2        1.03       15.27      6.46 o 
   7  -5   2      686.81      708.86     22.21 o 
   8  -5   2       25.40       56.25     15.45 o 
   9  -5   2      501.36      448.27     25.20 o 
  -9  -4   2      262.12      256.89     32.69 o 
  -8  -4   2      259.23      274.11     20.61 o 
  -7  -4   2       59.75       54.56     10.96 o 
  -6  -4   2     2391.91     2248.88     41.62 o 
  -5  -4   2       43.14       46.07      6.96 o 
  -4  -4   2     2089.68     2295.90     35.00 o 
  -3  -4   2     4877.63     4409.89     59.06 o 
  -2  -4   2       96.97       92.09      4.04 o 
  -1  -4   2     4107.68     4163.04     51.66 o 
   0  -4   2      597.48      560.32      9.19 o 
   1  -4   2       24.00       21.61      2.34 o 
   2  -4   2     3241.45     3003.27     37.56 o 
   3  -4   2        1.72        1.24      2.90 o 
   4  -4   2      282.02      305.09      7.91 o 
   5  -4   2     1818.95     1790.11     26.25 o 
   6  -4   2       42.61       50.67      6.56 o 
   7  -4   2     1424.69     1427.08     55.29 o 
   8  -4   2      117.89      118.06     15.24 o 
   9  -4   2      266.96      305.58     21.97 o 
  -9  -3   2      323.23      340.63     23.29 o 
  -8  -3   2      542.76      599.05     20.87 o 
  -7  -3   2        0.46       -1.40      8.95 o 
  -6  -3   2     2106.18     2224.07     40.98 o 
  -5  -3   2      641.92      617.13     15.68 o 
  -4  -3   2     1970.53     2090.63     31.82 o 
  -3  -3   2     2835.87     3132.49     42.44 o 
  -2  -3   2      994.36      767.06     11.96 o 
  -1  -3   2      197.59      200.39      4.32 o 
   0  -3   2      568.00      567.18      8.71 o 
   1  -3   2     2378.99     2214.81     27.73 o 
   2  -3   2      621.32      710.27      9.74 o 
   3  -3   2     2131.65     2199.72     28.05 o 
   4  -3   2       59.90       51.82      3.84 o 
   5  -3   2     3524.98     3630.45     49.01 o 
   6  -3   2      110.22       99.59      6.56 o 
   7  -3   2      516.34      514.10     15.66 o 
   8  -3   2      415.64      404.85     17.85 o 
   9  -3   2      169.16      138.08     19.86 o 
 -10  -2   2      107.73      144.26     40.94 o 
  -9  -2   2      339.19      284.48     20.97 o 
  -8  -2   2     1193.92     1171.20     30.60 o 
  -7  -2   2       30.43       29.06      8.39 o 
  -6  -2   2      894.21      831.33     17.67 o 
  -5  -2   2     3466.48     3517.34     51.24 o 
  -4  -2   2        7.22       12.63      3.49 o 
  -3  -2   2     5731.58     5623.66     74.06 o 
  -2  -2   2     3195.87     2779.41     37.24 o 
  -1  -2   2     1213.31     1092.66     16.23 o 
   0  -2   2    18965.36    19159.29    219.07 o 
   1  -2   2      315.79      264.20      4.26 o 
   2  -2   2       69.95      154.03      3.34 o 
   3  -2   2     4563.00     5082.67     62.11 o 
   4  -2   2     3448.10     3584.76     44.83 o 
   5  -2   2     4424.01     4380.05     58.27 o 
   6  -2   2       51.12       50.46      5.84 o 
   7  -2   2      327.32      395.95     13.80 o 
   8  -2   2      456.25      450.65     21.19 o 
   9  -2   2      122.33      112.22     17.86 o 
 -10  -1   2      222.19      192.81     26.44 o 
  -9  -1   2      174.62      154.92     18.01 o 
  -8  -1   2      478.78      498.75     18.97 o 
  -7  -1   2      187.68      184.23     10.27 o 
  -6  -1   2      795.60      881.28     18.15 o 
  -5  -1   2     4533.63     4801.13     67.31 o 
  -4  -1   2        0.58        0.26      3.05 o 
  -3  -1   2      252.39      318.39      6.52 o 
  -2  -1   2     2740.25     2051.82     27.66 o 
  -1  -1   2    19447.44    23048.91    375.66 o 
   1  -1   2       22.01        2.84      0.94 o 
   2  -1   2       13.22       17.38      1.77 o 
   3  -1   2     9548.72     9996.54    120.61 o 
   4  -1   2     8501.96     9099.42    110.40 o 
   5  -1   2     1459.19     1497.99     22.07 o 
   6  -1   2       50.87       42.08      5.67 o 
   7  -1   2      135.30      126.72      9.78 o 
   8  -1   2      858.28      858.48     25.81 o 
   9  -1   2      165.23      164.49     22.32 o 
 -10   0   2      458.66      552.51     35.20 o 
  -9   0   2       78.26       59.91     15.64 o 
  -8   0   2      224.98      229.81     18.42 o 
  -7   0   2       74.11       78.89      8.60 o 
  -6   0   2      123.18      106.93      7.05 o 
  -5   0   2     4117.93     4129.51     55.32 o 
  -4   0   2      866.85     1016.04     14.73 o 
  -3   0   2     1142.81     1027.76     15.13 o 
  -2   0   2      175.47       32.11      2.13 o 
   1   0   2     4874.92     4449.05     62.42 o 
   2   0   2    18963.83    19677.11    235.76 o 
   3   0   2     1037.89     1085.18     14.56 o 
   4   0   2     2141.34     2341.90     30.02 o 
   5   0   2     1745.87     1553.89     28.25 o 
   6   0   2      888.42     1007.41     21.11 o 
   7   0   2      800.09      819.18     22.73 o 
   8   0   2      314.79      236.66     14.67 o 
   9   0   2      135.77      109.16     21.21 o 
 -10   1   2      323.53      322.36     46.00 o 
  -9   1   2       10.39        3.06     14.78 o 
  -8   1   2       83.10      103.60     12.24 o 
  -7   1   2      115.50      126.61      9.42 o 
  -6   1   2      420.33      439.80     12.87 o 
  -5   1   2      517.59      522.59     14.62 o 
  -4   1   2       33.60       26.35      3.23 o 
  -3   1   2      396.72      360.39      6.57 o 
  -2   1   2     7022.36     5948.93     72.60 o 
   1   1   2     7002.69     8685.18    105.38 o 
   2   1   2     2681.22     3278.15     38.08 o 
   3   1   2     4838.20     4697.00     57.48 o 
   4   1   2      229.62      239.48      5.56 o 
   5   1   2     2631.30     2846.48     41.84 o 
   6   1   2      325.28      303.40      9.14 o 
   7   1   2      489.07      435.62     15.87 o 
   8   1   2      160.29      190.29     14.20 o 
   9   1   2       90.31       80.38     21.93 o 
 -10   2   2      274.26      230.24     26.77 o 
  -9   2   2       10.13        8.72     13.82 o 
  -8   2   2        8.90        0.65     11.58 o 
  -7   2   2      252.17      236.97     11.11 o 
  -6   2   2      420.96      436.78     12.00 o 
  -5   2   2     1085.87     1055.84     16.90 o 
  -4   2   2      328.08      292.05      6.43 o 
  -3   2   2      560.70      573.69      8.51 o 
  -2   2   2      109.11      261.04      5.97 o 
  -1   2   2     8303.99    10081.08    121.24 o 
   0   2   2    27128.02    27084.97    348.64 o 
   1   2   2      127.41       86.55      2.51 o 
   2   2   2     4918.26     4259.69     52.35 o 
   3   2   2     3618.42     4170.32     54.73 o 
   4   2   2      804.64      879.00     14.88 o 
   5   2   2     3418.76     3200.58     46.77 o 
   6   2   2        0.45        7.75      6.00 o 
   7   2   2      470.37      524.55     17.47 o 
   8   2   2       41.15       23.75     14.12 o 
   9   2   2        7.07      -19.52     19.52 o 
 -10   3   2      118.87      112.63     24.55 o 
  -9   3   2       43.28       47.01     15.90 o 
  -8   3   2      170.17      189.40     15.89 o 
  -7   3   2      474.07      462.36     14.66 o 
  -6   3   2      495.55      464.16     12.49 o 
  -5   3   2      846.35      819.45     15.11 o 
  -4   3   2      398.10      438.94      8.03 o 
  -3   3   2     8508.60     8017.52     97.67 o 
  -2   3   2     5797.15     5204.94     60.41 o 
  -1   3   2     2558.77     3080.88     38.04 o 
   0   3   2     2185.20     2557.63     29.99 o 
   1   3   2     6142.05     6960.34     90.50 o 
   2   3   2      328.15      583.72     11.05 o 
   3   3   2     5837.44     5458.32     71.05 o 
   4   3   2        0.43       -3.01      3.69 o 
   5   3   2     1815.20     2059.47     37.04 o 
   6   3   2        2.48        3.30      7.01 o 
   7   3   2       47.23       39.48     10.27 o 
   8   3   2      487.41      568.24     24.69 o 
   9   3   2        0.21       -0.48     21.22 o 
 -10   4   2       62.59       85.10     25.41 o 
  -9   4   2       48.53       18.42     15.81 o 
  -8   4   2      608.68      564.84     24.22 o 
  -7   4   2      663.58      693.26     18.78 o 
  -6   4   2        7.44        7.38      6.91 o 
  -5   4   2     3893.46     3462.72     50.16 o 
  -4   4   2      324.61      254.82      6.86 o 
  -3   4   2     2063.02     2464.61     30.01 o 
  -2   4   2     2038.16     2161.21     26.25 o 
  -1   4   2      280.15      396.58      6.86 o 
   0   4   2     2947.36     2623.63     32.63 o 
   1   4   2     8030.24     8105.18     98.83 o 
   2   4   2     1559.19     1409.72     21.73 o 
   3   4   2      523.10      710.19     12.40 o 
   4   4   2        1.17       -1.14      4.03 o 
   5   4   2     3441.67     3298.96     48.45 o 
   6   4   2        0.75       -3.23      7.92 o 
   7   4   2       37.26       36.29     12.84 o 
   8   4   2      632.27      593.89     26.01 o 
   9   4   2       81.10       82.25     37.04 o 
 -10   5   2       27.31       11.77     23.91 o 
  -9   5   2       57.96       74.60     17.21 o 
  -8   5   2      509.80      458.86     21.83 o 
  -7   5   2      561.40      497.38     15.64 o 
  -6   5   2      117.66      135.27      8.62 o 
  -5   5   2     1435.44     1388.73     27.36 o 
  -4   5   2      493.57      438.17     10.32 o 
  -3   5   2     4333.93     4141.74     49.26 o 
  -2   5   2     1055.09      904.44     15.56 o 
  -1   5   2     2726.49     2826.74     33.84 o 
   0   5   2     3651.29     4017.98     52.46 o 
   1   5   2     1948.49     2174.83     29.31 o 
   2   5   2     1528.08     1699.55     26.14 o 
   3   5   2     3465.00     3052.96     44.14 o 
   4   5   2      118.08      108.02      5.91 o 
   5   5   2     1891.51     1948.49     32.89 o 
   6   5   2      401.85      396.83     18.14 o 
   7   5   2        3.12        2.97     13.70 o 
   8   5   2      676.72      761.91     36.19 o 
 -10   6   2       65.45       66.58     40.79 o 
  -9   6   2       68.31       47.70     20.94 o 
  -8   6   2      194.77      195.28     17.79 o 
  -7   6   2      756.93      820.72     21.76 o 
  -6   6   2      137.99      143.43      8.78 o 
  -5   6   2     2288.93     2203.08     36.73 o 
  -4   6   2      371.27      378.91      9.54 o 
  -3   6   2       30.07       24.93      4.08 o 
  -2   6   2     1033.87      950.55     14.13 o 
  -1   6   2      980.68      904.14     13.34 o 
   0   6   2     1063.54      930.47     14.29 o 
   1   6   2     1379.73     1373.23     22.65 o 
   2   6   2     2604.74     2661.51     39.00 o 
   3   6   2     1009.42     1021.54     19.61 o 
   4   6   2      132.38      130.45      8.01 o 
   5   6   2     1506.27     1512.96     30.96 o 
   6   6   2      270.63      266.41     21.79 o 
   7   6   2       91.00       94.84     16.23 o 
   8   6   2      724.41      682.09     53.39 o 
  -9   7   2      203.73      264.79     32.77 o 
  -8   7   2      132.94      133.60     17.99 o 
  -7   7   2      802.64      702.13     26.02 o 
  -6   7   2        6.35        4.80      8.23 o 
  -5   7   2       89.93       91.34      7.71 o 
  -4   7   2     1043.27      979.08     19.26 o 
  -3   7   2       31.03       39.86      5.25 o 
  -2   7   2     1107.62     1091.35     18.96 o 
  -1   7   2       14.24       -3.70      3.86 o 
   0   7   2     1161.97     1194.49     18.05 o 
   1   7   2     1027.54      924.87     15.80 o 
   2   7   2      173.93      184.48      7.02 o 
   3   7   2     2798.54     2638.92     43.61 o 
   4   7   2      902.06      923.87     24.48 o 
   5   7   2        0.91       -1.00     11.51 o 
   6   7   2      813.36      824.26     29.90 o 
   7   7   2      113.80      105.89     21.66 o 
  -9   8   2      189.82      179.80     26.84 o 
  -8   8   2       35.13       16.78     20.98 o 
  -7   8   2      591.67      611.62     24.44 o 
  -6   8   2      137.13      113.59     10.48 o 
  -5   8   2      140.02      172.67      9.57 o 
  -4   8   2      145.14      165.98      8.62 o 
  -3   8   2      300.52      309.18     10.01 o 
  -2   8   2      474.51      454.21     11.01 o 
  -1   8   2      800.91      758.20     13.64 o 
   0   8   2     1049.99     1020.05     22.68 o 
   1   8   2      634.20      597.99     13.80 o 
   2   8   2        5.42        9.52      5.24 o 
   3   8   2     1305.98     1193.42     41.17 o 
   4   8   2     1342.77     1342.14     37.23 o 
   5   8   2       46.19       28.36     13.29 o 
   6   8   2     1002.83     1013.11     34.63 o 
   7   8   2       18.35        0.97     21.58 o 
  -9   9   2       91.87      142.09     29.39 o 
  -8   9   2        7.69        1.89     20.98 o 
  -7   9   2      212.69      166.04     22.63 o 
  -6   9   2       88.66       85.03     14.86 o 
  -5   9   2       46.81       43.43      9.43 o 
  -4   9   2      601.15      540.41     14.57 o 
  -3   9   2      498.33      473.44     12.98 o 
  -2   9   2     2368.40     2345.21     43.58 o 
  -1   9   2      182.31      184.09      7.89 o 
   0   9   2       92.38       90.90      6.31 o 
   1   9   2     3310.05     3206.63     51.58 o 
   2   9   2      168.22      165.34      9.17 o 
   3   9   2      319.73      360.70     18.35 o 
   4   9   2      837.75      853.71     29.60 o 
   5   9   2       29.19       14.00     15.17 o 
   6   9   2      194.19      205.88     20.30 o 
  -8  10   2       17.04       20.13     23.17 o 
  -7  10   2      181.91      201.90     26.02 o 
  -6  10   2      101.54       67.44     20.01 o 
  -5  10   2      472.38      485.94     16.99 o 
  -4  10   2      114.54      133.07     16.79 o 
  -3  10   2        2.33       13.37      7.93 o 
  -2  10   2     2319.82     2315.44     47.36 o 
  -1  10   2      630.85      682.36     22.28 o 
   0  10   2       30.62       21.76      7.21 o 
   1  10   2      626.17      649.22     31.21 o 
   2  10   2       20.63       31.65     12.73 o 
   3  10   2       71.41       72.19     14.68 o 
   4  10   2      735.64      761.66     28.82 o 
   5  10   2       55.89       60.02     17.76 o 
   6  10   2       49.33       49.49     36.29 o 
  -7  11   2      185.42      140.65     25.07 o 
  -6  11   2       63.48       68.63     20.17 o 
  -5  11   2       96.20       86.10     25.61 o 
  -4  11   2      696.91      741.12     31.37 o 
  -3  11   2        8.71        5.87      9.92 o 
  -2  11   2     1051.88      957.72     28.90 o 
  -1  11   2      564.96      556.32     16.71 o 
   0  11   2      485.78      545.69     16.48 o 
   1  11   2      796.42      780.02     27.69 o 
   2  11   2       12.96        7.21     13.92 o 
   3  11   2       15.10       26.96     15.50 o 
   4  11   2       74.41       52.76     20.16 o 
   5  11   2       21.25        2.92     35.54 o 
  -7  12   2       86.17      130.69     26.29 o 
  -6  12   2       47.55       31.40     22.82 o 
  -5  12   2        8.11       28.05     26.06 o 
  -4  12   2      411.44      429.51     29.06 o 
  -3  12   2      558.25      575.01     24.81 o 
  -2  12   2        7.25        5.27     10.74 o 
  -1  12   2      182.44      197.20     14.89 o 
   0  12   2        2.67       14.52     14.74 o 
   1  12   2      283.24      275.26     19.66 o 
   2  12   2      174.85      183.07     19.26 o 
   3  12   2      110.65       78.04     19.10 o 
   4  12   2      131.29      130.21     31.42 o 
  -5  13   2        5.43        7.79     24.74 o 
  -4  13   2      368.22      346.59     36.59 o 
  -3  13   2      305.85      269.69     27.42 o 
  -2  13   2        4.27       -4.79     16.43 o 
  -1  13   2      208.17      201.50     25.64 o 
   0  13   2       15.44       17.29     18.25 o 
   1  13   2      309.33      300.47     23.30 o 
   2  13   2       27.19       11.81     23.87 o 
  -4  14   2        4.80       -4.44     31.00 o 
  -3  14   2       55.46       80.61     26.69 o 
  -2  14   2       92.79      102.63     27.26 o 
  -1  14   2      160.86      218.05     43.00 o 
   0  14   2        1.30        4.42     25.54 o 
  -1 -14   3       80.47       85.92     26.53 o 
   0 -14   3      159.25      156.93     28.39 o 
   1 -14   3        7.99       -0.24     25.34 o 
   2 -14   3       71.87       78.66     27.37 o 
   3 -14   3        5.74      -24.67     37.86 o 
  -3 -13   3      204.20      211.08     29.14 o 
  -2 -13   3        0.02       -6.09     21.84 o 
  -1 -13   3       97.87      104.98     22.24 o 
   0 -13   3      210.60      294.57     21.23 o 
   1 -13   3        2.24       -4.63     20.28 o 
   2 -13   3       48.48       25.06     25.16 o 
   3 -13   3      143.83      140.68     37.83 o 
   4 -13   3       42.00       32.83     26.54 o 
   5 -13   3      147.27      148.91     41.24 o 
  -4 -12   3       31.16       17.39     21.79 o 
  -3 -12   3      559.74      647.09     34.65 o 
  -2 -12   3       17.84        1.88     19.72 o 
  -1 -12   3       20.53       34.62     15.78 o 
   0 -12   3      457.65      474.00     19.72 o 
   1 -12   3       19.22       21.93     12.95 o 
   2 -12   3      123.68      115.20     17.40 o 
   3 -12   3       29.50       15.89     15.14 o 
   4 -12   3       17.67       22.34     16.45 o 
   5 -12   3       71.20       80.64     19.09 o 
   6 -12   3       24.65       30.65     23.99 o 
  -5 -11   3      496.02      464.72     99.20 o 
  -4 -11   3        0.34      -16.50     19.54 o 
  -3 -11   3      296.22      320.72     25.04 o 
  -2 -11   3       81.68      112.31     18.68 o 
  -1 -11   3      570.46      612.22     33.67 o 
   0 -11   3      247.31      284.82     13.59 o 
   1 -11   3       50.80       51.73     10.33 o 
   2 -11   3      223.79      232.63     17.65 o 
   3 -11   3      120.06      127.85     15.52 o 
   4 -11   3      113.32      107.31     16.23 o 
   5 -11   3       96.16      100.10     17.63 o 
   6 -11   3       81.17       59.26     18.16 o 
   7 -11   3      106.90       93.27     33.07 o 
  -6 -10   3      204.89      200.51     27.32 o 
  -5 -10   3      622.09      728.87     36.37 o 
  -4 -10   3       31.66       47.23     22.23 o 
  -3 -10   3      399.05      423.98     19.00 o 
  -2 -10   3      260.74      275.46     12.66 o 
  -1 -10   3        0.69        2.95      8.73 o 
   0 -10   3      540.91      544.63     14.63 o 
   1 -10   3        2.30       -1.37      7.52 o 
   2 -10   3      239.90      275.40     10.95 o 
   3 -10   3        0.29        6.78      9.72 o 
   4 -10   3      548.41      520.45     23.31 o 
   5 -10   3      225.28      227.49     17.52 o 
   6 -10   3       15.40       27.11     15.66 o 
   7 -10   3      112.90      139.49     20.09 o 
  -7  -9   3      395.59      435.01     31.27 o 
  -6  -9   3        0.36      -11.62     20.25 o 
  -5  -9   3      250.74      273.40     35.41 o 
  -4  -9   3        2.48       -4.78      9.34 o 
  -3  -9   3      556.59      450.65     16.09 o 
  -2  -9   3     1330.18     1147.60     24.72 o 
  -1  -9   3       53.15       61.45      8.29 o 
   0  -9   3      589.61      652.70     28.55 o 
   1  -9   3        1.72        1.25      6.23 o 
   2  -9   3      847.89      807.10     16.47 o 
   3  -9   3      577.78      602.09     14.29 o 
   4  -9   3      917.24      911.85     22.56 o 
   5  -9   3      123.03      119.95     14.44 o 
   6  -9   3       50.81       74.49     15.33 o 
   7  -9   3      130.95      114.00     17.65 o 
   8  -9   3      244.08      236.58     27.52 o 
  -7  -8   3      567.30      540.04     55.56 o 
  -6  -8   3        1.26        6.83     15.38 o 
  -5  -8   3      973.94      987.77     30.88 o 
  -4  -8   3      319.45      333.18     12.87 o 
  -3  -8   3      338.09      420.74     23.09 o 
  -2  -8   3      991.52     1040.28     22.32 o 
  -1  -8   3       30.28       11.90      5.78 o 
   0  -8   3      296.80      286.23      8.18 o 
   1  -8   3       13.55       22.69      4.96 o 
   2  -8   3     1946.31     1927.16     29.51 o 
   3  -8   3      398.11      397.67     10.78 o 
   4  -8   3      193.08      182.07      8.85 o 
   5  -8   3       92.22      110.37     11.40 o 
   6  -8   3      444.98      453.00     23.12 o 
   7  -8   3      164.45      160.03     17.03 o 
   8  -8   3      191.32      156.78     36.63 o 
  -8  -7   3       13.72       19.03     27.37 o 
  -7  -7   3     1172.59     1229.87     87.88 o 
  -6  -7   3      324.46      313.30     19.96 o 
  -5  -7   3      519.45      504.91     19.37 o 
  -4  -7   3      273.59      276.87     12.33 o 
  -3  -7   3      770.64      668.63     16.63 o 
  -2  -7   3      912.32      854.60     19.02 o 
  -1  -7   3      623.10      668.93     14.81 o 
   0  -7   3     2904.81     2923.93     40.03 o 
   1  -7   3       79.54      121.65      7.43 o 
   2  -7   3     1014.84      969.41     17.17 o 
   3  -7   3     1999.73     1886.16     30.16 o 
   4  -7   3       45.11       41.42      5.93 o 
   5  -7   3      257.43      271.62     10.75 o 
   6  -7   3     1557.94     1539.45     35.96 o 
   7  -7   3        3.95        3.26     13.68 o 
   8  -7   3       12.32       19.50     16.54 o 
   9  -7   3       70.65       66.73     36.67 o 
  -8  -6   3       98.15       78.70     23.10 o 
  -7  -6   3     1455.03     1425.12     45.28 o 
  -6  -6   3       11.92       14.29     10.09 o 
  -5  -6   3      868.22      850.29     31.27 o 
  -4  -6   3      108.28      114.11      9.21 o 
  -3  -6   3     2045.31     2054.10     34.10 o 
  -2  -6   3        1.15        2.10      4.01 o 
  -1  -6   3        5.79        0.89      3.73 o 
   0  -6   3     5161.90     4973.49     61.62 o 
   1  -6   3      741.59      569.24     10.70 o 
   2  -6   3     1425.01     1263.73     20.29 o 
   3  -6   3      847.66      828.91     14.13 o 
   4  -6   3      594.62      556.82     11.99 o 
   5  -6   3      776.52      715.04     14.62 o 
   6  -6   3      134.79      119.56     11.20 o 
   7  -6   3        1.29      -12.64     12.64 o 
   8  -6   3       22.54       32.30     15.62 o 
   9  -6   3       71.60       72.13     22.82 o 
  -9  -5   3      272.29      296.63     30.08 o 
  -8  -5   3      246.03      281.72     26.12 o 
  -7  -5   3     1001.51     1051.30     45.52 o 
  -6  -5   3      177.80      190.61     15.53 o 
  -5  -5   3      698.15      731.93     20.57 o 
  -4  -5   3      131.79      128.29      8.85 o 
  -3  -5   3     1703.89     1542.96     24.80 o 
  -2  -5   3     5872.34     5620.09     74.61 o 
  -1  -5   3      151.54      161.93      5.62 o 
   0  -5   3     3212.30     3268.39     40.98 o 
   1  -5   3     1470.26     1567.47     22.06 o 
   2  -5   3      319.95      412.19      8.29 o 
   3  -5   3     4408.08     4276.75     57.73 o 
   4  -5   3      252.30      241.09      7.04 o 
   5  -5   3        6.96       -2.94      5.21 o 
   6  -5   3      315.28      265.01     10.53 o 
   7  -5   3       23.85       15.40     12.74 o 
   8  -5   3      408.55      416.59     21.34 o 
   9  -5   3       10.49        2.71     20.34 o 
  -9  -4   3      542.53      540.34     86.49 o 
  -8  -4   3      310.79      285.31     16.96 o 
  -7  -4   3      507.44      508.51     18.26 o 
  -6  -4   3        8.19        4.54      8.21 o 
  -5  -4   3     2917.91     2626.36     53.24 o 
  -4  -4   3      112.60      140.45      6.85 o 
  -3  -4   3      528.08      585.17     10.87 o 
  -2  -4   3     5789.53     5898.95     77.78 o 
  -1  -4   3     2668.50     2721.91     36.63 o 
   0  -4   3     2460.68     2178.14     27.65 o 
   1  -4   3     1621.54     1389.25     17.42 o 
   2  -4   3       97.19      118.30      4.42 o 
   3  -4   3     1573.77     1724.57     22.88 o 
   4  -4   3       37.89       53.15      4.41 o 
   5  -4   3       54.04       38.24      5.09 o 
   6  -4   3       22.16       10.61      5.88 o 
   7  -4   3       37.22       70.69     10.77 o 
   8  -4   3      994.71      938.12     31.83 o 
   9  -4   3       43.44       55.32     21.25 o 
  -9  -3   3      255.18      271.31     25.92 o 
  -8  -3   3      816.52      844.48     25.58 o 
  -7  -3   3      907.03      871.52     28.92 o 
  -6  -3   3        4.05       11.11      7.07 o 
  -5  -3   3     1276.05     1354.10     37.01 o 
  -4  -3   3     2343.02     2361.60     35.50 o 
  -3  -3   3      482.12      537.96      9.86 o 
  -2  -3   3     3527.04     3668.60     48.84 o 
  -1  -3   3    12635.21    14001.20    179.40 o 
   0  -3   3     3354.61     3035.87     35.61 o 
   1  -3   3     5428.70     6039.96     69.73 o 
   2  -3   3      232.53      278.89      5.16 o 
   3  -3   3     1407.80     1270.51     20.92 o 
   4  -3   3      638.40      657.50     11.34 o 
   5  -3   3       91.11       87.41      5.35 o 
   6  -3   3     1092.20     1064.31     18.23 o 
   7  -3   3      113.97      121.08     10.30 o 
   8  -3   3     1332.53     1401.37     40.61 o 
   9  -3   3      127.25      126.01     40.30 o 
 -10  -2   3      645.71      660.71     38.88 o 
  -9  -2   3       60.87       50.63     17.45 o 
  -8  -2   3      407.32      363.39     16.48 o 
  -7  -2   3     1742.20     1722.32     37.56 o 
  -6  -2   3      172.63      188.89      9.36 o 
  -5  -2   3     1565.90     1513.03     26.54 o 
  -4  -2   3     2139.86     2208.53     36.07 o 
  -3  -2   3      699.18      854.14     13.35 o 
  -2  -2   3      185.82      152.65      4.06 o 
  -1  -2   3    26913.20    30099.91    388.21 o 
   0  -2   3     4236.21     3707.44     45.28 o 
   1  -2   3      194.36      261.92      5.11 o 
   2  -2   3       74.17       50.51      2.51 o 
   3  -2   3     3581.00     3933.45     48.50 o 
   4  -2   3      530.26      493.93      9.23 o 
   5  -2   3     1933.69     1928.91     27.49 o 
   6  -2   3     2256.73     2313.76     36.23 o 
   7  -2   3        0.48       -4.41      8.10 o 
   8  -2   3      702.23      667.04     26.32 o 
   9  -2   3      530.81      493.81     29.96 o 
 -10  -1   3      618.55      590.93     56.31 o 
  -9  -1   3      239.81      271.44     27.45 o 
  -8  -1   3      145.75      157.39     12.84 o 
  -7  -1   3     3268.83     3164.75     56.74 o 
  -6  -1   3     1048.87     1106.04     30.95 o 
  -5  -1   3     1319.02     1331.36     21.68 o 
  -4  -1   3     3242.64     3183.11     43.28 o 
  -3  -1   3     1958.98     1850.30     25.68 o 
  -2  -1   3       21.41        9.75      2.04 o 
  -1  -1   3     2236.75     2580.32     33.90 o 
   0  -1   3       55.78        2.49      1.33 o 
   1  -1   3     1339.01     1410.12     19.92 o 
   2  -1   3      929.85      845.37     11.20 o 
   3  -1   3      623.11      569.85      8.66 o 
   4  -1   3      611.88      604.30      9.83 o 
   5  -1   3      371.71      361.58     10.68 o 
   6  -1   3     2703.71     2659.53     37.31 o 
   7  -1   3      415.17      439.29     19.38 o 
   8  -1   3      605.48      657.13     24.08 o 
   9  -1   3      337.86      253.34     31.57 o 
 -10   0   3      332.03      362.79     31.12 o 
  -9   0   3      804.29      781.84     29.63 o 
  -8   0   3       24.30       35.99     11.08 o 
  -7   0   3     2478.57     2391.82     47.08 o 
  -6   0   3      804.75      763.26     20.83 o 
  -5   0   3      118.41      115.18      5.75 o 
  -4   0   3     2496.83     2570.82     33.13 o 
  -3   0   3      262.28      249.57      5.78 o 
  -2   0   3       75.44       78.55      2.99 o 
  -1   0   3        1.75       -1.04      1.04 o 
   1   0   3      517.43      635.42     12.35 o 
   2   0   3      343.04      314.72      5.90 o 
   3   0   3     5713.00     5659.65     68.88 o 
   4   0   3     2856.99     2585.68     34.76 o 
   5   0   3      135.60      132.52      7.32 o 
   6   0   3     1216.53     1076.09     17.94 o 
   7   0   3      979.11      880.29     34.90 o 
   8   0   3      367.30      316.03     16.21 o 
   9   0   3      285.19      294.62     32.24 o 
 -10   1   3       66.72       13.75     22.28 o 
  -9   1   3     1589.06     1533.39     50.99 o 
  -8   1   3      221.91      197.00     16.23 o 
  -7   1   3      248.50      256.58     11.24 o 
  -6   1   3      618.66      620.11     15.72 o 
  -5   1   3       50.59       45.08      4.71 o 
  -4   1   3     2774.69     2886.46     36.98 o 
  -3   1   3       35.64       32.76      2.80 o 
  -2   1   3      640.17      521.63      8.68 o 
  -1   1   3      185.62      136.30      2.87 o 
   0   1   3      342.70      674.93     19.04 o 
   1   1   3     9097.08     9893.47    125.89 o 
   2   1   3     1173.73     1215.34     15.47 o 
   3   1   3      128.90       88.40      3.16 o 
   4   1   3     2082.22     2120.13     28.96 o 
   5   1   3       16.05       11.41      4.18 o 
   6   1   3      983.44     1034.77     18.67 o 
   7   1   3      480.86      533.09     18.02 o 
   8   1   3      363.11      393.32     20.45 o 
   9   1   3      158.19      143.47     23.41 o 
 -10   2   3       11.70       27.66     43.34 o 
  -9   2   3      707.71      701.41     27.41 o 
  -8   2   3      701.31      776.42     28.00 o 
  -7   2   3       36.76       32.30     12.34 o 
  -6   2   3     1212.24     1069.20     22.31 o 
  -5   2   3      790.07      756.79     13.33 o 
  -4   2   3     2091.25     2159.03     28.33 o 
  -3   2   3     1655.54     1500.90     19.94 o 
  -2   2   3     2686.54     3159.39     41.55 o 
  -1   2   3     2550.85     2983.52     36.77 o 
   0   2   3     6528.47     5912.26     88.57 o 
   1   2   3     7362.10     7631.98    105.93 o 
   2   2   3     1468.11     1433.16     18.13 o 
   3   2   3        8.07       20.18      2.74 o 
   4   2   3     3304.72     3112.53     44.64 o 
   5   2   3        1.48        4.10      4.64 o 
   6   2   3      420.16      412.91     16.10 o 
   7   2   3      524.06      502.33     17.05 o 
   8   2   3      249.61      217.64     22.04 o 
   9   2   3      295.95      290.04     26.11 o 
 -10   3   3        0.06        0.52     30.74 o 
  -9   3   3      220.03      218.56     18.93 o 
  -8   3   3      351.67      320.52     18.29 o 
  -7   3   3       97.85      104.98      9.57 o 
  -6   3   3      489.99      460.62     13.51 o 
  -5   3   3       67.73       99.42      6.18 o 
  -4   3   3     7446.18     7808.00     96.04 o 
  -3   3   3       24.66       45.28      2.95 o 
  -2   3   3     2693.33     2624.78     32.86 o 
  -1   3   3     4677.15     4451.16     54.64 o 
   0   3   3     2007.39     1568.98     19.95 o 
   1   3   3     2280.61     2259.22     32.33 o 
   2   3   3     3687.05     3470.11     49.17 o 
   3   3   3      904.35      775.96     12.09 o 
   4   3   3      614.63      617.15     11.58 o 
   5   3   3      468.52      404.22     12.85 o 
   6   3   3     1293.31     1328.74     29.72 o 
   7   3   3      355.88      344.83     27.67 o 
   8   3   3       64.25       96.75     19.87 o 
   9   3   3      325.42      286.74     27.28 o 
 -10   4   3        1.59      -10.99     22.23 o 
  -9   4   3       80.71      110.84     28.60 o 
  -8   4   3      260.45      237.90     17.10 o 
  -7   4   3     1412.28     1366.98     28.84 o 
  -6   4   3      602.42      558.08     15.24 o 
  -5   4   3       80.15       56.16      5.50 o 
  -4   4   3     2649.77     2772.88     35.71 o 
  -3   4   3      936.93      672.78     10.13 o 
  -2   4   3      623.16      508.81      8.47 o 
  -1   4   3     4445.48     4693.09     54.57 o 
   0   4   3      220.39      367.28      6.60 o 
   1   4   3     1280.05     1553.05     25.00 o 
   2   4   3     1764.66     1654.81     24.92 o 
   3   4   3      138.19      131.68      6.74 o 
   4   4   3     2901.25     2926.28     42.60 o 
   5   4   3        4.70        5.39      5.14 o 
   6   4   3      986.52      998.57     24.27 o 
   7   4   3      627.47      645.16     24.76 o 
   8   4   3       19.82       15.17     18.75 o 
 -10   5   3        1.33       14.87     24.83 o 
  -9   5   3      257.18      227.52     23.85 o 
  -8   5   3       46.00       42.68     13.51 o 
  -7   5   3      450.92      457.85     18.91 o 
  -6   5   3      937.16      944.52     25.13 o 
  -5   5   3       40.92       39.76      5.46 o 
  -4   5   3     4553.21     4212.18     53.07 o 
  -3   5   3      162.93      156.23      4.96 o 
  -2   5   3      750.75      732.90     11.24 o 
  -1   5   3      871.44      734.75     11.61 o 
   0   5   3     1700.64     1362.05     19.69 o 
   1   5   3     7345.81     7182.74     92.59 o 
   2   5   3      130.17      118.33      5.52 o 
   3   5   3        7.45       16.00      4.84 o 
   4   5   3      916.28      873.43     17.66 o 
   5   5   3       10.34       10.71      6.13 o 
   6   5   3      459.22      472.88     19.91 o 
   7   5   3      345.70      359.61     20.23 o 
   8   5   3       23.06       17.97     20.59 o 
 -10   6   3        0.05       -8.50     23.99 o 
  -9   6   3      326.89      364.74     28.02 o 
  -8   6   3      573.36      519.50     24.04 o 
  -7   6   3      530.32      576.79     17.61 o 
  -6   6   3      701.83      645.19     18.89 o 
  -5   6   3       86.81       93.64      7.86 o 
  -4   6   3      289.71      321.08      8.22 o 
  -3   6   3     2873.69     2593.69     35.78 o 
  -2   6   3       63.33       44.71      4.22 o 
  -1   6   3     2574.11     2774.69     39.87 o 
   0   6   3       51.54       59.28      3.50 o 
   1   6   3      202.82      324.90      6.79 o 
   2   6   3     1004.11      957.52     18.17 o 
   3   6   3       80.81       82.00      8.79 o 
   4   6   3      814.24      823.39     17.75 o 
   5   6   3        8.51       -4.38     10.39 o 
   6   6   3       65.21       51.59     13.37 o 
   7   6   3      623.04      609.14     46.04 o 
   8   6   3       86.97       65.16     34.79 o 
  -9   7   3      289.93      238.19     27.13 o 
  -8   7   3      604.38      612.55     36.25 o 
  -7   7   3       80.30      105.75     12.21 o 
  -6   7   3      557.55      553.83     22.10 o 
  -5   7   3      613.50      571.66     16.23 o 
  -4   7   3      725.93      661.41     13.87 o 
  -3   7   3      688.10      717.15     13.19 o 
  -2   7   3      791.78      698.89     12.45 o 
  -1   7   3     1417.40     1295.94     22.03 o 
   0   7   3       90.40       68.63      6.16 o 
   1   7   3     1615.48     1407.53     20.60 o 
   2   7   3      551.07      570.61     22.10 o 
   3   7   3      171.69      177.26      9.59 o 
   4   7   3      126.28      102.22     23.34 o 
   5   7   3      107.93      131.19     14.05 o 
   6   7   3      351.62      373.66     20.78 o 
   7   7   3      584.74      563.58     35.80 o 
  -9   8   3      164.00      195.70     26.62 o 
  -8   8   3      459.98      545.58     31.41 o 
  -7   8   3       27.95       34.70     16.33 o 
  -6   8   3       45.31       56.59     11.65 o 
  -5   8   3      500.81      513.52     16.91 o 
  -4   8   3      122.52      150.04      8.55 o 
  -3   8   3     2470.48     2483.90     37.60 o 
  -2   8   3       36.57       55.21      5.50 o 
  -1   8   3      393.79      395.22      9.18 o 
   0   8   3      660.95      667.25     13.57 o 
   1   8   3      368.64      363.83      9.40 o 
   2   8   3     1871.32     1841.64     32.30 o 
   3   8   3        7.24       -1.17      8.68 o 
   4   8   3      774.59      773.43     26.38 o 
   5   8   3      500.36      441.22     29.65 o 
   6   8   3        6.44      -11.04     18.73 o 
   7   8   3      504.30      412.76     45.51 o 
  -9   9   3       99.43      109.59     28.94 o 
  -8   9   3      138.42      144.36     23.22 o 
  -7   9   3       36.37       59.48     19.32 o 
  -6   9   3      357.75      382.48     22.89 o 
  -5   9   3      488.49      518.82     20.51 o 
  -4   9   3       44.13       45.06      8.13 o 
  -3   9   3      204.61      182.23      9.21 o 
  -2   9   3       25.47       26.71      6.23 o 
  -1   9   3     1195.78     1168.62     26.88 o 
   0   9   3     1268.01     1281.10     29.22 o 
   1   9   3       32.06       28.19      6.51 o 
   2   9   3      192.37      195.82      9.44 o 
   3   9   3        0.23        2.07     11.60 o 
   4   9   3     1035.11     1136.32     35.04 o 
   5   9   3      622.82      720.97     28.24 o 
   6   9   3        3.51        9.52     21.39 o 
  -8  10   3      142.77      197.19     27.02 o 
  -7  10   3        3.78      -18.61     18.61 o 
  -6  10   3      309.21      290.03     23.69 o 
  -5  10   3      110.00      106.05     12.80 o 
  -4  10   3        1.37       -2.17      9.12 o 
  -3  10   3      222.64      248.45     10.87 o 
  -2  10   3       15.88       10.72      7.51 o 
  -1  10   3      230.48      202.70     10.09 o 
   0  10   3      509.91      486.26     29.77 o 
   1  10   3       15.67       13.30      8.55 o 
   2  10   3      987.29     1075.40     33.24 o 
   3  10   3       52.44       45.09     14.92 o 
   4  10   3       20.97       22.51     15.02 o 
   5  10   3      560.91      590.18     46.19 o 
  -7  11   3       13.77       17.35     22.71 o 
  -6  11   3      266.65      285.72     25.72 o 
  -5  11   3        5.22      -15.08     15.08 o 
  -4  11   3        8.93       14.00     12.62 o 
  -3  11   3      130.66      100.29     11.02 o 
  -2  11   3      197.11      223.44     12.14 o 
  -1  11   3        2.90       -3.31      9.07 o 
   0  11   3      365.52      357.44     20.85 o 
   1  11   3       23.51        5.23     13.14 o 
   2  11   3      256.23      243.52     19.75 o 
   3  11   3      292.88      294.58     36.30 o 
   4  11   3       33.24       26.65     17.86 o 
  -7  12   3        7.55       -9.17     26.73 o 
  -6  12   3       75.40       81.78     26.51 o 
  -5  12   3       55.05       43.43     21.22 o 
  -4  12   3      183.25      168.62     23.35 o 
  -3  12   3      183.84      240.53     16.31 o 
  -2  12   3        0.83       -2.09     10.87 o 
  -1  12   3      103.78       85.84     15.55 o 
   0  12   3      774.76      803.26     51.50 o 
   1  12   3      134.25      113.37     25.80 o 
   2  12   3       74.41       93.61     18.57 o 
   3  12   3       89.64       94.42     21.12 o 
  -5  13   3      202.57      231.47     29.17 o 
  -4  13   3       41.41       39.68     31.42 o 
  -3  13   3       67.74       38.56     17.47 o 
  -2  13   3      202.37      227.63     20.46 o 
  -1  13   3       95.09       85.97     17.78 o 
   0  13   3      209.54      263.26     21.85 o 
   1  13   3       23.93       42.29     18.74 o 
   2  13   3      135.72      148.41     22.49 o 
  -3  14   3      196.07      199.81     50.72 o 
  -2  14   3      129.51      143.53     26.88 o 
  -1  14   3       12.26        4.96     25.44 o 
   0  14   3      101.26      141.94     42.81 o 
  -1 -14   4       23.90        3.71     26.89 o 
   0 -14   4       59.47       53.03     25.25 o 
   1 -14   4       75.15       62.88     25.19 o 
   2 -14   4      110.19      111.18     31.60 o 
  -3 -13   4        1.41      -15.76     25.20 o 
  -2 -13   4      252.13      353.82     73.86 o 
  -1 -13   4        5.82       11.65     21.52 o 
   0 -13   4      406.86      450.05     31.27 o 
   1 -13   4      742.77      738.38     36.72 o 
   2 -13   4        3.14       -9.47     20.84 o 
   3 -13   4      138.16      100.55     24.04 o 
   4 -13   4      108.93      103.13     24.81 o 
  -4 -12   4      196.97      240.75     28.93 o 
  -3 -12   4        4.53       23.61     21.16 o 
  -2 -12   4      321.53      299.22     20.11 o 
  -1 -12   4      138.73      132.62     17.11 o 
   0 -12   4      446.11      440.46     19.21 o 
   1 -12   4      497.51      511.36     24.37 o 
   2 -12   4       66.33       46.67     16.36 o 
   3 -12   4       79.45      116.16     17.69 o 
   4 -12   4       19.82       18.75     17.59 o 
   5 -12   4       70.28       70.45     19.95 o 
   6 -12   4       78.06       70.71     28.34 o 
  -5 -11   4       70.15       80.20     21.78 o 
  -4 -11   4      414.43      372.27     42.63 o 
  -3 -11   4       47.92       53.85     17.75 o 
  -2 -11   4      986.77     1085.32     29.62 o 
  -1 -11   4      399.99      327.11     19.93 o 
   0 -11   4       14.60        1.33     10.75 o 
   1 -11   4      713.52      732.72     24.76 o 
   2 -11   4      193.93      187.82     14.21 o 
   3 -11   4      173.49      154.17     17.11 o 
   4 -11   4        0.38       -9.36     16.80 o 
   5 -11   4       49.32       32.37     16.91 o 
   6 -11   4      373.13      325.85     22.80 o 
  -6 -10   4       71.19       94.05     25.35 o 
  -5 -10   4      305.44      350.07     27.24 o 
  -4 -10   4      431.88      535.22     43.30 o 
  -3 -10   4      222.81      221.67     15.09 o 
  -2 -10   4      120.85      115.96     10.59 o 
  -1 -10   4      532.86      608.38     21.10 o 
   0 -10   4       23.34       24.43      7.65 o 
   1 -10   4      125.32      110.44     10.31 o 
   2 -10   4        2.46       11.25     10.24 o 
   3 -10   4      252.73      247.70     13.99 o 
   4 -10   4      121.59      102.48     17.94 o 
   5 -10   4       74.07       95.71     15.38 o 
   6 -10   4      452.54      466.04     24.17 o 
   7 -10   4        7.08       34.64     23.15 o 
  -7  -9   4      146.00      141.71     39.89 o 
  -6  -9   4      241.84      249.31     35.24 o 
  -5  -9   4      254.61      206.79     17.29 o 
  -4  -9   4     1640.96     1532.29     34.97 o 
  -3  -9   4      509.41      506.85     15.99 o 
  -2  -9   4      187.64      175.05     15.45 o 
  -1  -9   4      390.70      358.04     12.84 o 
   0  -9   4        2.59        8.61      6.24 o 
   1  -9   4      724.68      757.55     26.45 o 
   2  -9   4        3.42        5.81      6.11 o 
   3  -9   4      768.64      778.60     23.90 o 
   4  -9   4      294.41      323.67     35.74 o 
   5  -9   4       11.28       21.93     13.04 o 
   6  -9   4      533.66      551.32     54.13 o 
   7  -9   4      183.47      217.52     20.32 o 
   8  -9   4        7.06       -3.45     35.54 o 
  -8  -8   4      172.91      163.00     55.52 o 
  -7  -8   4      644.50      655.92     35.44 o 
  -6  -8   4      758.47      811.38     37.56 o 
  -5  -8   4       18.94       13.79      9.34 o 
  -4  -8   4      267.49      253.45     11.62 o 
  -3  -8   4      560.80      500.65     14.74 o 
  -2  -8   4      322.04      335.16     11.69 o 
  -1  -8   4      687.38      730.88     24.33 o 
   0  -8   4     1703.14     1737.33     30.28 o 
   1  -8   4       84.88       74.41      6.25 o 
   2  -8   4      775.07      760.07     18.75 o 
   3  -8   4     1072.95     1075.01     18.46 o 
   4  -8   4      925.02      886.60     23.68 o 
   5  -8   4       21.69       18.61     10.44 o 
   6  -8   4      701.83      645.87     43.12 o 
   7  -8   4      505.53      517.03     30.21 o 
   8  -8   4        3.40        9.72     21.65 o 
  -8  -7   4      102.25      117.01     24.87 o 
  -7  -7   4      309.33      261.24     24.44 o 
  -6  -7   4     1064.26     1031.44     33.03 o 
  -5  -7   4      103.86      108.85     10.14 o 
  -4  -7   4     1280.87     1272.73     26.57 o 
  -3  -7   4       64.63       91.00      8.42 o 
  -2  -7   4      464.54      416.62     10.51 o 
  -1  -7   4     1065.00     1000.28     17.74 o 
   0  -7   4      232.19      269.20      7.32 o 
   1  -7   4     2833.69     3010.30     44.06 o 
   2  -7   4     2248.94     2375.37     33.40 o 
   3  -7   4      367.71      364.44      9.10 o 
   4  -7   4     1075.38     1041.35     17.94 o 
   5  -7   4      710.96      725.73     21.29 o 
   6  -7   4      893.48      959.02     30.16 o 
   7  -7   4      204.14      199.61     17.07 o 
   8  -7   4       26.31       15.07     26.39 o 
  -8  -6   4      246.41      260.02     25.08 o 
  -7  -6   4       24.40       15.93     14.04 o 
  -6  -6   4      679.58      653.55     35.48 o 
  -5  -6   4       81.62       89.68     10.89 o 
  -4  -6   4      173.34      157.52     17.28 o 
  -3  -6   4      544.97      400.28     15.87 o 
  -2  -6   4     2558.08     2681.26     43.05 o 
  -1  -6   4     1451.93     1491.40     23.58 o 
   0  -6   4       18.72        4.82      3.37 o 
   1  -6   4     3283.38     3029.66     41.07 o 
   2  -6   4     4437.84     4538.01     59.98 o 
   3  -6   4      388.82      381.93      8.83 o 
   4  -6   4     2275.35     2157.54     31.03 o 
   5  -6   4      116.95      123.59      7.21 o 
   6  -6   4      465.22      461.64     16.99 o 
   7  -6   4      122.64      120.38     14.29 o 
   8  -6   4       21.78       -4.11     17.60 o 
   9  -6   4        9.17       28.53     22.42 o 
  -9  -5   4       99.18      129.89     25.58 o 
  -8  -5   4      408.01      408.08     28.75 o 
  -7  -5   4        5.79       13.42     13.26 o 
  -6  -5   4     1166.96     1239.47     30.61 o 
  -5  -5   4      113.05      130.38     10.54 o 
  -4  -5   4     1439.52     1448.19     28.62 o 
  -3  -5   4      933.45     1075.87     26.65 o 
  -2  -5   4     1113.79     1055.48     16.39 o 
  -1  -5   4     3254.88     3058.27     43.93 o 
   0  -5   4     1218.20      958.13     16.05 o 
   1  -5   4     1459.92     1584.03     21.13 o 
   2  -5   4     2344.96     2392.96     30.88 o 
   3  -5   4      257.15      305.40      7.28 o 
   4  -5   4      821.53      794.47     15.14 o 
   5  -5   4      265.43      247.63      8.01 o 
   6  -5   4      199.57      176.49     10.53 o 
   7  -5   4        5.85        1.05     13.18 o 
   8  -5   4        0.41        9.55     17.78 o 
   9  -5   4       95.22       51.44     22.21 o 
  -9  -4   4        9.56       -1.81     21.45 o 
  -8  -4   4      680.89      641.66     22.31 o 
  -7  -4   4      272.70      283.88     13.20 o 
  -6  -4   4      590.55      519.56     17.36 o 
  -5  -4   4      163.44      157.14     12.02 o 
  -4  -4   4     1876.54     1948.34     44.17 o 
  -3  -4   4     1059.17      836.17     15.04 o 
  -2  -4   4      395.80      373.71     10.10 o 
  -1  -4   4     7198.69     7569.65    112.75 o 
   0  -4   4      980.16     1212.03     16.29 o 
   1  -4   4     2004.88     1819.89     23.44 o 
   2  -4   4     3894.66     3674.40     45.57 o 
   3  -4   4      145.74      140.58      5.22 o 
   4  -4   4      557.75      519.61     10.19 o 
   5  -4   4       90.35      111.68      5.94 o 
   6  -4   4       27.83       27.50      7.21 o 
   7  -4   4      271.77      342.92     15.42 o 
   8  -4   4        2.60      -10.12     15.91 o 
   9  -4   4      382.18      500.30     30.96 o 
  -9  -3   4      325.35      349.45     32.73 o 
  -8  -3   4      457.99      455.85     18.85 o 
  -7  -3   4      344.05      320.53     13.16 o 
  -6  -3   4      871.52      928.27     23.89 o 
  -5  -3   4     1131.96     1076.17     22.61 o 
  -4  -3   4     3971.75     3933.73     56.96 o 
  -3  -3   4     5117.81     5817.19     82.00 o 
  -2  -3   4     1544.73     1517.14     22.93 o 
  -1  -3   4     5915.12     6090.34     74.58 o 
   0  -3   4     4812.86     4465.67     51.90 o 
   1  -3   4     1120.54     1161.35     15.69 o 
   2  -3   4      275.16      324.52      6.18 o 
   3  -3   4      460.67      458.51      7.95 o 
   4  -3   4      411.41      371.71      8.04 o 
   5  -3   4       33.65       36.64      4.91 o 
   6  -3   4       10.36        5.15      6.82 o 
   7  -3   4      275.71      280.61     12.75 o 
   8  -3   4        3.09        0.65     13.95 o 
   9  -3   4      510.88      458.49     29.72 o 
 -10  -2   4      220.88      212.89     28.10 o 
  -9  -2   4      257.00      221.39     23.88 o 
  -8  -2   4      357.27      418.07     29.93 o 
  -7  -2   4      316.95      327.29     12.75 o 
  -6  -2   4     1611.88     1508.79     33.63 o 
  -5  -2   4     2881.67     3019.01     53.05 o 
  -4  -2   4     1792.18     1968.77     30.03 o 
  -3  -2   4     2383.26     2027.56     30.22 o 
  -2  -2   4      730.10      942.81     14.78 o 
  -1  -2   4    64821.39    71606.42    922.39 o 
   0  -2   4      231.76      195.65      4.40 o 
   1  -2   4      145.50      181.36      4.67 o 
   2  -2   4     1820.75     1550.15     22.53 o 
   3  -2   4     2413.64     2471.70     31.12 o 
   4  -2   4     1058.85     1082.66     17.38 o 
   5  -2   4      588.71      636.74     12.69 o 
   6  -2   4        0.57        5.62      5.45 o 
   7  -2   4     1093.75     1118.92     28.18 o 
   8  -2   4      100.10       96.99     14.98 o 
   9  -2   4      265.00      310.67     26.26 o 
 -10  -1   4      147.47      149.72     25.82 o 
  -9  -1   4      323.31      365.75     27.39 o 
  -8  -1   4      222.01      198.51     14.26 o 
  -7  -1   4        0.41        5.01      7.69 o 
  -6  -1   4     2812.42     2752.61     49.08 o 
  -5  -1   4     6439.46     6416.35     90.92 o 
  -4  -1   4     1776.25     1725.96     26.46 o 
  -3  -1   4      848.52      986.28     18.00 o 
  -2  -1   4     4556.17     4498.89     58.97 o 
  -1  -1   4    25712.50    28370.04    392.41 o 
   0  -1   4       11.74        6.14      2.17 o 
   1  -1   4       67.67       93.07      3.61 o 
   2  -1   4        9.76       24.88      2.07 o 
   3  -1   4     1184.51     1329.21     18.51 o 
   4  -1   4      970.13      893.82     14.66 o 
   5  -1   4     1341.35     1354.05     25.56 o 
   6  -1   4      291.40      359.28     10.68 o 
   7  -1   4     1201.19     1178.75     38.05 o 
   8  -1   4      387.91      438.61     30.94 o 
   9  -1   4       57.83        9.23     19.78 o 
 -10   0   4      158.26      165.28     25.58 o 
  -9   0   4      176.51      171.70     28.68 o 
  -8   0   4      527.89      547.92     17.41 o 
  -7   0   4        9.44        0.71      7.48 o 
  -6   0   4     1665.68     1545.16     29.95 o 
  -5   0   4     1067.18     1099.64     17.61 o 
  -4   0   4       65.54       40.94      3.98 o 
  -3   0   4     7155.23     7100.78     98.98 o 
  -2   0   4     1910.94     1861.39     25.05 o 
  -1   0   4      857.06     1126.70     19.05 o 
   1   0   4      952.51     1007.66     19.01 o 
   2   0   4     6451.29     6018.19     76.80 o 
   3   0   4      202.52      175.41      5.08 o 
   4   0   4     2801.87     2786.76     37.27 o 
   5   0   4     2469.72     2471.82     34.00 o 
   6   0   4      280.31      342.95     11.41 o 
   7   0   4     1321.77     1256.60     30.50 o 
   8   0   4      582.89      531.75     28.01 o 
   9   0   4       21.30        9.24     21.09 o 
 -10   1   4      293.55      296.28     47.20 o 
  -9   1   4       93.75       81.44     20.70 o 
  -8   1   4      732.52      668.14     22.00 o 
  -7   1   4      530.39      529.24     15.53 o 
  -6   1   4     1222.26     1175.51     24.74 o 
  -5   1   4      702.11      717.28     12.80 o 
  -4   1   4      217.92      282.26      8.88 o 
  -3   1   4      268.91      299.67      6.90 o 
  -2   1   4     2230.87     2180.20     29.11 o 
  -1   1   4      589.50      563.87     10.11 o 
   0   1   4     3506.88     3798.94     97.71 o 
   1   1   4     4534.55     4848.73    100.06 o 
   2   1   4      968.44     1163.47     16.94 o 
   3   1   4     1594.96     1661.53     24.13 o 
   4   1   4     1625.95     1688.11     23.46 o 
   5   1   4     4186.37     4231.13     56.17 o 
   6   1   4      186.07      157.28      9.25 o 
   7   1   4      230.52      232.99     12.78 o 
   8   1   4      610.45      567.29     28.76 o 
   9   1   4       11.46        0.63     20.82 o 
 -10   2   4      589.14      632.75     35.68 o 
  -9   2   4        8.72       17.34     16.88 o 
  -8   2   4     1409.08     1308.85     38.88 o 
  -7   2   4       35.24       35.56      8.03 o 
  -6   2   4      217.88      240.14      9.95 o 
  -5   2   4     1297.89     1206.44     18.85 o 
  -4   2   4      126.79      160.15      6.44 o 
  -3   2   4     1222.42     1173.00     17.01 o 
  -2   2   4      746.86      735.60     11.01 o 
  -1   2   4     2581.22     2762.36     41.85 o 
   0   2   4     9380.13    10141.75    150.35 o 
   1   2   4      150.23      101.94      3.34 o 
   2   2   4    11766.07    11902.49    161.66 o 
   3   2   4     3170.96     3412.45     42.09 o 
   4   2   4      161.04      160.27      4.91 o 
   5   2   4     2769.54     2723.88     43.32 o 
   6   2   4     1060.50     1135.32     26.27 o 
   7   2   4      286.33      426.59     19.15 o 
   8   2   4      374.32      381.10     25.19 o 
   9   2   4        3.83      -12.29     21.93 o 
 -10   3   4      616.58      656.33     37.56 o 
  -9   3   4        6.89       26.55     19.23 o 
  -8   3   4     1252.86     1224.22     38.03 o 
  -7   3   4       21.24       28.87      7.79 o 
  -6   3   4      184.12      182.73     14.61 o 
  -5   3   4      186.00      200.54     11.16 o 
  -4   3   4      302.94      356.96      7.87 o 
  -3   3   4     1709.72     1688.31     26.85 o 
  -2   3   4     3488.86     3487.34     43.31 o 
  -1   3   4     5529.75     5778.82     70.53 o 
   0   3   4     4227.48     4032.33     53.71 o 
   1   3   4      597.19      526.77      9.55 o 
   2   3   4     1031.81     1124.51     18.06 o 
   3   3   4     6899.43     6668.92     92.42 o 
   4   3   4       18.71       33.39      4.04 o 
   5   3   4     2349.67     2457.07     39.63 o 
   6   3   4       65.84       54.27      9.63 o 
   7   3   4        9.40        5.20     12.52 o 
   8   3   4       90.62      103.89     29.09 o 
 -10   4   4      271.62      228.61     26.77 o 
  -9   4   4        4.00       -1.70     18.05 o 
  -8   4   4      796.47      762.76     26.76 o 
  -7   4   4      145.78      131.69     10.08 o 
  -6   4   4        1.10       -2.75      6.81 o 
  -5   4   4     1422.89     1359.62     24.30 o 
  -4   4   4      653.60      705.39     12.41 o 
  -3   4   4     3406.66     3239.11     46.29 o 
  -2   4   4     4052.02     4314.88     56.57 o 
  -1   4   4     1268.17     1522.50     21.00 o 
   0   4   4    19715.41    21465.90    274.11 o 
   1   4   4     5914.29     5620.55     78.54 o 
   2   4   4      952.53      910.84     14.89 o 
   3   4   4     1922.28     2104.48     33.93 o 
   4   4   4       59.37       28.98      5.54 o 
   5   4   4     2322.87     2391.89     47.17 o 
   6   4   4       23.99       41.92     11.69 o 
   7   4   4        9.57       -2.25     15.08 o 
   8   4   4       18.10       -7.57     18.45 o 
 -10   5   4       42.19       32.22     25.05 o 
  -9   5   4        1.86        0.06     18.65 o 
  -8   5   4      263.26      258.94     15.10 o 
  -7   5   4        0.59       -9.66      9.66 o 
  -6   5   4       12.53        8.45      7.14 o 
  -5   5   4     1749.70     1695.49     29.24 o 
  -4   5   4      124.95      102.06      5.28 o 
  -3   5   4     1460.35     1436.85     20.97 o 
  -2   5   4     4877.87     4535.62     55.94 o 
  -1   5   4      583.59      506.64      8.95 o 
   0   5   4     3372.63     3368.77     44.68 o 
   1   5   4      979.87     1098.93     17.58 o 
   2   5   4      273.40      280.06      7.78 o 
   3   5   4     1832.85     1735.40     29.16 o 
   4   5   4      175.50      115.97      7.04 o 
   5   5   4      113.21      120.29     11.39 o 
   6   5   4       76.43      101.76     17.60 o 
   7   5   4      298.29      264.98     32.69 o 
   8   5   4      413.88      432.93     43.64 o 
 -10   6   4       58.02       62.17     25.53 o 
  -9   6   4        0.66       -6.46     21.41 o 
  -8   6   4      257.14      264.59     23.14 o 
  -7   6   4       26.90       28.78     10.55 o 
  -6   6   4       20.93       21.64      8.31 o 
  -5   6   4     3638.90     3785.45     55.13 o 
  -4   6   4      292.01      318.44      8.35 o 
  -3   6   4     2636.57     2626.85     36.17 o 
  -2   6   4     6742.92     7129.09     98.57 o 
  -1   6   4     1526.17     1326.83     19.31 o 
   0   6   4      605.63      555.21     11.03 o 
   1   6   4     1112.42      989.17     16.14 o 
   2   6   4      671.57      585.49     15.69 o 
   3   6   4      999.31     1012.44     23.38 o 
   4   6   4      364.64      294.90     12.42 o 
   5   6   4       43.45       48.84     11.83 o 
   6   6   4       83.17       88.36     14.27 o 
   7   6   4      328.40      355.83     36.18 o 
  -9   7   4       11.10        2.53     20.97 o 
  -8   7   4      206.80      219.58     24.07 o 
  -7   7   4      993.55      998.19     28.45 o 
  -6   7   4       57.95       53.15      9.09 o 
  -5   7   4     1012.73      924.27     20.97 o 
  -4   7   4      960.46      915.70     18.20 o 
  -3   7   4      155.69      151.74     10.48 o 
  -2   7   4     1678.01     1598.87     25.05 o 
  -1   7   4      193.40      277.67      7.05 o 
   0   7   4      784.66      780.61     14.04 o 
   1   7   4      105.53      115.70      5.28 o 
   2   7   4       16.68       13.75      5.95 o 
   3   7   4      245.25      270.71     12.06 o 
   4   7   4        0.23      -10.02     10.02 o 
   5   7   4      840.43      855.42     28.40 o 
   6   7   4      831.51      868.19     37.75 o 
   7   7   4       90.35       80.65     21.87 o 
  -9   8   4       58.62       59.72     25.66 o 
  -8   8   4      221.53      224.70     24.12 o 
  -7   8   4      955.81      989.77     44.05 o 
  -6   8   4       87.85       62.84     10.04 o 
  -5   8   4     1463.05     1463.24     27.27 o 
  -4   8   4     1231.66     1194.82     24.71 o 
  -3   8   4      230.69      276.13      8.40 o 
  -2   8   4     1073.20     1157.40     19.95 o 
  -1   8   4        3.96       -3.65      4.59 o 
   0   8   4      274.47      253.82      7.21 o 
   1   8   4      417.09      407.80     11.45 o 
   2   8   4      215.26      176.00     15.24 o 
   3   8   4      242.26      229.24     15.81 o 
   4   8   4      579.27      575.39     29.90 o 
   5   8   4      465.34      498.41     22.57 o 
   6   8   4      410.28      446.21     27.55 o 
  -9   9   4      210.16      300.22     31.20 o 
  -8   9   4      117.34      123.03     24.60 o 
  -7   9   4     1093.90     1186.84     46.41 o 
  -6   9   4       66.21       68.97     13.85 o 
  -5   9   4       43.36       41.82     10.94 o 
  -4   9   4      407.61      428.33     17.30 o 
  -3   9   4      745.66      666.39     14.93 o 
  -2   9   4     2316.93     2317.29     42.35 o 
  -1   9   4      212.15      190.56      7.49 o 
   0   9   4      145.59      161.97      7.30 o 
   1   9   4        8.19        9.61      6.63 o 
   2   9   4      659.68      636.39     28.14 o 
   3   9   4     1383.42     1404.60     56.55 o 
   4   9   4      660.39      630.80     33.08 o 
   5   9   4      186.40      149.77     21.09 o 
   6   9   4      403.91      442.83     29.75 o 
  -8  10   4       33.83       42.67     38.09 o 
  -7  10   4      381.89      382.01     27.97 o 
  -6  10   4      311.79      263.29     19.05 o 
  -5  10   4      239.60      218.78     22.75 o 
  -4  10   4      280.35      301.88     14.10 o 
  -3  10   4      867.22      915.75     26.18 o 
  -2  10   4       10.91        8.17      8.08 o 
  -1  10   4      105.76      137.24      8.88 o 
   0  10   4      425.03      459.56     13.75 o 
   1  10   4      303.12      304.48     17.19 o 
   2  10   4        3.75        2.98     12.76 o 
   3  10   4      230.90      221.48     17.67 o 
   4  10   4      515.26      533.29     29.85 o 
   5  10   4       56.52       56.21     21.51 o 
  -7  11   4       53.07       36.64     27.56 o 
  -6  11   4       17.76       17.97     21.17 o 
  -5  11   4      214.82      220.90     18.62 o 
  -4  11   4      205.92      213.65     15.43 o 
  -3  11   4        0.53        5.28     10.04 o 
  -2  11   4       27.15       30.34      9.60 o 
  -1  11   4       43.94       50.35      9.46 o 
   0  11   4      275.94      283.54     17.86 o 
   1  11   4     1490.95     1479.62     63.17 o 
   2  11   4      165.12      155.92     17.59 o 
   3  11   4      408.50      448.57     23.96 o 
   4  11   4      334.14      341.45     40.23 o 
  -7  12   4       62.07       46.44     27.61 o 
  -6  12   4       36.75       27.35     22.88 o 
  -5  12   4      169.97      179.99     25.27 o 
  -4  12   4        3.26      -11.45     15.83 o 
  -3  12   4       17.09        5.60     13.60 o 
  -2  12   4      370.27      407.86     18.47 o 
  -1  12   4      540.79      647.44     26.43 o 
   0  12   4       41.43       59.21     18.66 o 
   1  12   4      432.07      441.62     29.56 o 
   2  12   4      154.65      149.73     19.68 o 
   3  12   4      140.21      117.59     24.71 o 
  -5  13   4       14.38        2.49     23.79 o 
  -4  13   4       58.96       64.13     28.90 o 
  -3  13   4        0.98      -16.37     18.29 o 
  -2  13   4      558.19      571.95     27.75 o 
  -1  13   4      183.50      162.10     22.06 o 
   0  13   4       19.85       26.24     18.57 o 
   1  13   4      607.33      583.12     33.17 o 
   2  13   4      130.11      149.44     41.24 o 
  -3  14   4       98.52      135.34     39.14 o 
  -2  14   4       53.60       78.28     36.74 o 
  -1  14   4      223.36      288.07     47.09 o 
   0 -14   5       51.90       86.68     39.21 o 
   1 -14   5       65.65      107.52     40.04 o 
  -3 -13   5       24.81       19.49     26.07 o 
  -2 -13   5       18.22       38.48     23.30 o 
  -1 -13   5      374.01      380.07     30.75 o 
   0 -13   5      283.02      320.73     27.84 o 
   1 -13   5       75.70      109.01     20.03 o 
   2 -13   5      143.88      151.97     23.91 o 
   3 -13   5       15.13       16.48     18.95 o 
   4 -13   5       50.02       66.71     27.08 o 
  -4 -12   5       31.95       40.45     25.10 o 
  -3 -12   5      137.30      140.59     39.21 o 
  -2 -12   5       66.89       70.37     24.31 o 
  -1 -12   5      462.38      472.02     26.13 o 
   0 -12   5      129.33      120.56     17.49 o 
   1 -12   5        7.07       -1.84     15.01 o 
   2 -12   5      340.39      370.47     22.44 o 
   3 -12   5       10.19       19.96     16.72 o 
   4 -12   5       18.68        0.82     17.67 o 
   5 -12   5       81.49       60.11     23.00 o 
  -5 -11   5       20.27       44.04     22.34 o 
  -4 -11   5      196.18      167.81     40.23 o 
  -3 -11   5      759.84      689.60     26.96 o 
  -2 -11   5      156.66      133.91     14.19 o 
  -1 -11   5      464.71      451.44     18.75 o 
   0 -11   5      375.94      392.46     17.60 o 
   1 -11   5        3.73       17.90     11.74 o 
   2 -11   5      149.39      128.50     17.90 o 
   3 -11   5      102.32       85.28     14.79 o 
   4 -11   5        7.82       24.66     15.72 o 
   5 -11   5      163.81      182.11     19.49 o 
   6 -11   5        3.48      -12.39     22.34 o 
  -6 -10   5      115.16      140.00     25.23 o 
  -5 -10   5      212.90      233.67     24.64 o 
  -4 -10   5       53.91       46.89     14.51 o 
  -3 -10   5      751.30      774.58     24.20 o 
  -2 -10   5      276.72      289.37     14.86 o 
  -1 -10   5      273.14      276.03     14.25 o 
   0 -10   5      464.92      437.94     14.61 o 
   1 -10   5       87.64       91.16     11.24 o 
   2 -10   5      400.53      415.24     16.38 o 
   3 -10   5       11.55       12.19     12.38 o 
   4 -10   5       18.77        2.75     13.29 o 
   5 -10   5      155.68      165.00     17.36 o 
   6 -10   5       16.12        7.06     19.51 o 
   7 -10   5      301.56      312.14     38.99 o 
  -7  -9   5       81.34       57.66     25.06 o 
  -6  -9   5      586.29      569.70     45.29 o 
  -5  -9   5      636.71      634.11     41.00 o 
  -4  -9   5       52.90       41.58     10.97 o 
  -3  -9   5     1066.12     1028.91     37.26 o 
  -2  -9   5     1856.74     1776.28     35.06 o 
  -1  -9   5      179.71      168.23     10.06 o 
   0  -9   5      224.51      247.05      8.77 o 
   1  -9   5      154.36      128.79      9.41 o 
   2  -9   5      157.32      162.56      9.39 o 
   3  -9   5      225.06      272.87     15.44 o 
   4  -9   5       62.63       52.26     12.48 o 
   5  -9   5      393.61      399.11     19.86 o 
   6  -9   5        3.13       22.86     15.01 o 
   7  -9   5      280.46      264.14     25.19 o 
  -7  -8   5      296.91      363.31     39.93 o 
  -6  -8   5      544.37      550.48     24.16 o 
  -5  -8   5      170.12      136.18     12.78 o 
  -4  -8   5      730.66      671.82     27.09 o 
  -3  -8   5     1989.25     2022.59     42.18 o 
  -2  -8   5      521.19      520.22     13.57 o 
  -1  -8   5        0.61       -5.66      5.66 o 
   0  -8   5      250.26      251.76      8.59 o 
   1  -8   5       98.56      102.92      6.32 o 
   2  -8   5      941.81      874.97     20.50 o 
   3  -8   5      149.85      145.79      7.46 o 
   4  -8   5      195.73      177.80     11.76 o 
   5  -8   5     1096.99     1210.65     34.61 o 
   6  -8   5       31.98       25.92     13.83 o 
   7  -8   5      333.93      375.96     26.65 o 
   8  -8   5      162.87      164.85     25.80 o 
  -8  -7   5      641.00      696.17     37.74 o 
  -7  -7   5      481.80      564.40     40.41 o 
  -6  -7   5       87.54      112.06     17.87 o 
  -5  -7   5     1019.32     1067.27     28.19 o 
  -4  -7   5     1248.26     1200.23     25.77 o 
  -3  -7   5      382.85      416.03     17.11 o 
  -2  -7   5      580.77      559.35     12.73 o 
  -1  -7   5       11.63       12.03      4.89 o 
   0  -7   5     1269.11     1244.13     20.20 o 
   1  -7   5        1.55        3.50      4.53 o 
   2  -7   5      684.47      738.73     13.48 o 
   3  -7   5      948.88      981.30     17.82 o 
   4  -7   5      308.52      361.46     11.93 o 
   5  -7   5     1105.30     1114.17     30.08 o 
   6  -7   5       32.59       49.84     12.93 o 
   7  -7   5      117.68      101.73     19.08 o 
   8  -7   5      196.62      181.75     30.52 o 
  -8  -6   5      388.53      419.46     29.78 o 
  -7  -6   5      208.63      172.52     21.96 o 
  -6  -6   5      373.80      410.85     17.01 o 
  -5  -6   5     1511.03     1429.48     33.42 o 
  -4  -6   5      437.48      442.97     15.25 o 
  -3  -6   5      869.96      777.91     15.40 o 
  -2  -6   5      365.72      388.28     17.27 o 
  -1  -6   5     1559.15     1586.58     26.95 o 
   0  -6   5     1466.57     1567.49     22.81 o 
   1  -6   5      121.71      134.38      7.26 o 
   2  -6   5     4407.31     4287.58     57.15 o 
   3  -6   5     1138.93     1102.55     17.63 o 
   4  -6   5       25.90       20.60      5.38 o 
   5  -6   5      653.38      653.24     15.80 o 
   6  -6   5       68.44       77.99     11.02 o 
   7  -6   5      113.97      139.11     36.22 o 
   8  -6   5       51.15       80.57     20.86 o 
  -9  -5   5       51.33       67.78     24.55 o 
  -8  -5   5       26.49       20.36     19.32 o 
  -7  -5   5     1579.24     1671.77     40.26 o 
  -6  -5   5      289.32      272.41     14.96 o 
  -5  -5   5      570.58      575.60     17.83 o 
  -4  -5   5       20.42       16.27      5.91 o 
  -3  -5   5      143.28      200.23      7.63 o 
  -2  -5   5     4955.40     4889.83     74.64 o 
  -1  -5   5        6.99        1.79      3.33 o 
   0  -5   5     2760.57     2524.30     33.57 o 
   1  -5   5       26.58       51.64      3.75 o 
   2  -5   5      799.72      932.16     14.56 o 
   3  -5   5     3728.93     3428.26     46.12 o 
   4  -5   5        1.43        0.41      4.57 o 
   5  -5   5       52.77       35.38      5.91 o 
   6  -5   5        3.07        3.76      9.16 o 
   7  -5   5      148.97      124.48     14.91 o 
   8  -5   5        9.84        2.22     17.81 o 
   9  -5   5        0.55       -0.66     21.83 o 
  -9  -4   5       82.12       63.44     21.55 o 
  -8  -4   5        9.54        6.77     17.36 o 
  -7  -4   5      651.15      615.86     20.46 o 
  -6  -4   5      232.34      244.64     12.83 o 
  -5  -4   5      782.41      740.53     20.15 o 
  -4  -4   5        2.11        3.48      5.09 o 
  -3  -4   5     3162.51     2619.30     38.87 o 
  -2  -4   5     4762.97     5181.17     78.74 o 
  -1  -4   5        0.82        6.41      2.85 o 
   0  -4   5     5201.43     5677.89     69.43 o 
   1  -4   5     2685.06     2685.39     33.79 o 
   2  -4   5     1663.53     1586.39     20.90 o 
   3  -4   5     2313.18     2407.72     32.80 o 
   4  -4   5      634.13      570.77     10.85 o 
   5  -4   5      467.65      507.55     11.77 o 
   6  -4   5       14.64       24.49      8.35 o 
   7  -4   5      164.21      180.07     13.53 o 
   8  -4   5       60.89       52.22     17.99 o 
   9  -4   5       14.54       34.23     22.10 o 
 -10  -3   5      124.38      124.31     28.93 o 
  -9  -3   5      218.54      261.70     75.84 o 
  -8  -3   5       19.53       15.09     27.03 o 
  -7  -3   5      806.26      963.09     26.46 o 
  -6  -3   5        0.96        1.63      8.03 o 
  -5  -3   5     1209.25     1143.08     29.03 o 
  -4  -3   5     1079.07     1005.41     20.73 o 
  -3  -3   5        1.09       10.26      3.55 o 
  -2  -3   5    21125.54    22702.11    336.07 o 
  -1  -3   5       54.97       46.60      2.82 o 
   0  -3   5      123.89       83.88      2.66 o 
   1  -3   5     5203.21     5175.92     71.35 o 
   2  -3   5        8.26        3.52      2.50 o 
   3  -3   5     2055.21     2007.08     27.39 o 
   4  -3   5       60.51       43.14      5.31 o 
   5  -3   5      675.34      609.64     18.46 o 
   6  -3   5       22.12       22.65      8.50 o 
   7  -3   5       26.34       34.83     10.71 o 
   8  -3   5      775.36      763.01     33.49 o 
   9  -3   5       10.87       16.87     20.41 o 
 -10  -2   5       89.22      105.37     26.83 o 
  -9  -2   5      105.80       89.03     21.95 o 
  -8  -2   5      296.02      256.68     15.37 o 
  -7  -2   5      642.77      620.28     19.42 o 
  -6  -2   5        6.18       10.38      8.37 o 
  -5  -2   5     4577.91     4805.23     75.04 o 
  -4  -2   5     1588.84     1742.30     26.90 o 
  -3  -2   5     4404.44     4222.28     64.60 o 
  -2  -2   5     7335.86     7828.76    127.72 o 
  -1  -2   5      172.28       94.02      2.78 o 
   0  -2   5     1727.83     1866.34     26.30 o 
   1  -2   5     1487.13     1660.29     22.04 o 
   2  -2   5        7.07       14.19      2.26 o 
   3  -2   5     1324.20     1302.08     19.73 o 
   4  -2   5      475.88      386.63      9.04 o 
   5  -2   5      813.71      851.02     15.44 o 
   6  -2   5      631.19      636.82     17.74 o 
   7  -2   5      101.82      130.84     10.55 o 
   8  -2   5      931.50      857.33     40.14 o 
   9  -2   5       53.87       61.70     21.02 o 
 -10  -1   5      211.27      181.36     25.69 o 
  -9  -1   5      144.63      133.72     22.36 o 
  -8  -1   5      436.06      475.27     18.42 o 
  -7  -1   5     1559.83     1610.91     32.51 o 
  -6  -1   5      285.86      337.34     16.65 o 
  -5  -1   5     3998.19     4034.41     63.46 o 
  -4  -1   5     4363.04     4521.32     64.45 o 
  -3  -1   5     1422.89     1809.32     35.37 o 
  -2  -1   5      377.63      345.28      7.22 o 
  -1  -1   5        0.51       20.00      3.23 o 
   0  -1   5     1737.77     2136.76     45.11 o 
   1  -1   5      529.17      472.52     13.21 o 
   2  -1   5       83.50       65.49      2.40 o 
   3  -1   5      515.60      456.55      7.93 o 
   4  -1   5      216.87      206.09      6.60 o 
   5  -1   5     1222.73     1254.75     23.12 o 
   6  -1   5     1754.55     1642.31     31.19 o 
   7  -1   5        0.21        6.78      8.69 o 
   8  -1   5      953.54     1022.40     32.63 o 
   9  -1   5      102.20      106.36     22.59 o 
 -10   0   5      400.02      443.61     31.87 o 
  -9   0   5      183.73      175.08     22.21 o 
  -8   0   5      111.20       92.05     15.51 o 
  -7   0   5     1888.86     1808.25     45.00 o 
  -6   0   5      911.31      973.78     19.49 o 
  -5   0   5     5329.82     5700.60     96.52 o 
  -4   0   5     3417.41     3316.94     47.99 o 
  -3   0   5       38.75       19.08      3.03 o 
  -2   0   5       20.10       13.68      2.08 o 
  -1   0   5     2483.83     2284.94     34.43 o 
   1   0   5      411.30      381.28      9.93 o 
   2   0   5     1769.56     2178.32     33.00 o 
   3   0   5     1561.22     1496.06     20.49 o 
   4   0   5     1888.02     1900.00     30.23 o 
   5   0   5     1930.25     1868.14     28.33 o 
   6   0   5     1560.31     1589.01     41.20 o 
   7   0   5        1.80        5.75      8.67 o 
   8   0   5      355.44      304.05     22.74 o 
   9   0   5      435.53      451.42     51.36 o 
 -10   1   5      391.09      293.21     27.30 o 
  -9   1   5      811.67      810.51     37.16 o 
  -8   1   5      199.22      203.21     13.63 o 
  -7   1   5     2455.51     2394.16     44.45 o 
  -6   1   5     1368.88     1291.67     23.86 o 
  -5   1   5     2025.87     2016.65     30.90 o 
  -4   1   5     2435.88     2764.58     43.58 o 
  -3   1   5     2039.24     2071.28     30.26 o 
  -2   1   5      167.73      173.81      3.99 o 
  -1   1   5       41.10       16.45      1.55 o 
   0   1   5       12.55        3.90      2.55 o 
   1   1   5      519.81      544.87     12.70 o 
   2   1   5      476.19      613.92      9.50 o 
   3   1   5     6800.06     6809.99     87.12 o 
   4   1   5     1244.07     1330.86     22.12 o 
   5   1   5      398.58      433.43     10.07 o 
   6   1   5     1389.76     1323.50     26.07 o 
   7   1   5      164.94      186.78     17.64 o 
   8   1   5      191.38      225.72     21.02 o 
   9   1   5      186.92      122.58     23.22 o 
 -10   2   5      308.75      292.48     28.32 o 
  -9   2   5     1352.17     1154.79     44.54 o 
  -8   2   5      130.67      148.76     14.72 o 
  -7   2   5     1656.97     1575.15     31.73 o 
  -6   2   5     1098.53     1126.45     21.47 o 
  -5   2   5      522.57      547.83     11.75 o 
  -4   2   5     4276.82     4568.86     64.53 o 
  -3   2   5      209.83      229.46      6.63 o 
  -2   2   5      828.30      835.94     12.17 o 
  -1   2   5     2816.86     2769.72     45.92 o 
   0   2   5      818.40      642.92     18.19 o 
   1   2   5    11117.18    11524.23    186.47 o 
   2   2   5     1223.23     1407.42     20.38 o 
   3   2   5     1871.71     2122.67     32.66 o 
   4   2   5     4114.28     3953.58     59.88 o 
   5   2   5      402.21      407.08     12.74 o 
   6   2   5      942.36     1012.05     24.16 o 
   7   2   5      788.54      775.33     70.86 o 
   8   2   5        1.99       -1.94     17.90 o 
 -10   3   5       48.61       80.94     25.02 o 
  -9   3   5     1430.58     1439.31     86.83 o 
  -8   3   5        2.61       11.42     10.71 o 
  -7   3   5      469.98      443.83     14.38 o 
  -6   3   5      655.77      660.57     15.57 o 
  -5   3   5      128.93       96.13      5.74 o 
  -4   3   5      695.00      633.65     14.12 o 
  -3   3   5       55.36       72.82      4.18 o 
  -2   3   5      480.72      443.58      7.72 o 
  -1   3   5        1.14        2.51      2.08 o 
   0   3   5     1377.05     1738.40     29.48 o 
   1   3   5    13265.72    14564.65    198.43 o 
   2   3   5     1381.33     1344.76     23.96 o 
   3   3   5     1495.18     1337.12     27.52 o 
   4   3   5     3321.24     3437.24     58.11 o 
   5   3   5      225.44      244.40      8.23 o 
   6   3   5      221.49      175.00     13.26 o 
   7   3   5      316.44      335.57     26.58 o 
   8   3   5      110.54      153.37     21.64 o 
 -10   4   5       38.22       66.26     30.59 o 
  -9   4   5      638.22      643.42     32.84 o 
  -8   4   5        0.75        4.21     11.01 o 
  -7   4   5        4.20        4.02      9.00 o 
  -6   4   5     1629.62     1524.13     30.04 o 
  -5   4   5      687.18      590.92     18.69 o 
  -4   4   5      225.57      238.17      7.58 o 
  -3   4   5     1162.72     1119.10     16.85 o 
  -2   4   5     7568.73     7983.00    103.16 o 
  -1   4   5    10141.92    10288.99    132.23 o 
   0   4   5      131.31      221.89      6.99 o 
   1   4   5     7518.94     7878.80    129.36 o 
   2   4   5      273.13      231.99      7.07 o 
   3   4   5        0.41        2.64      4.66 o 
   4   4   5     3365.52     3181.16     55.17 o 
   5   4   5        7.80        1.58      5.79 o 
   6   4   5      210.42      195.16     29.20 o 
   7   4   5       10.41       14.17     25.94 o 
   8   4   5      205.04      146.81     35.77 o 
 -10   5   5        0.99      -17.41     21.48 o 
  -9   5   5      353.58      358.37     71.08 o 
  -8   5   5      138.67      123.91     15.16 o 
  -7   5   5        3.41        2.44      9.51 o 
  -6   5   5       63.72       62.65      8.06 o 
  -5   5   5      174.21      154.91      7.39 o 
  -4   5   5     4798.86     4649.86     71.62 o 
  -3   5   5       22.51       50.22      5.89 o 
  -2   5   5     2485.21     2450.43     35.58 o 
  -1   5   5     2626.26     2742.43     36.79 o 
   0   5   5       17.54       68.29      3.52 o 
   1   5   5     2583.11     2452.39     38.57 o 
   2   5   5     2191.37     2203.52     35.34 o 
   3   5   5      188.91      197.03     12.80 o 
   4   5   5      333.21      357.89     11.91 o 
   5   5   5       72.75       72.10     11.01 o 
   6   5   5      225.70      224.39     18.36 o 
   7   5   5      212.75      207.40     20.89 o 
   8   5   5       46.95       51.50     22.21 o 
 -10   6   5        4.18       -2.70     24.03 o 
  -9   6   5       65.13       69.31     20.33 o 
  -8   6   5      233.21      236.09     18.66 o 
  -7   6   5      151.58      180.37     13.18 o 
  -6   6   5      898.31      805.15     25.43 o 
  -5   6   5      152.74      118.52      7.04 o 
  -4   6   5     5475.89     5726.31     91.84 o 
  -3   6   5     4625.63     4405.53     67.65 o 
  -2   6   5        0.86        9.84      4.02 o 
  -1   6   5     3732.01     3510.07     50.24 o 
   0   6   5        0.72       -1.87      3.48 o 
   1   6   5      818.29      853.68     26.00 o 
   2   6   5      676.05      584.89     16.76 o 
   3   6   5      628.61      642.25     15.88 o 
   4   6   5       62.30       64.52     10.23 o 
   5   6   5      221.40      225.68     15.16 o 
   6   6   5      468.73      448.19     48.66 o 
   7   6   5      237.34      232.38     33.37 o 
  -9   7   5       82.92       90.60     26.06 o 
  -8   7   5       63.08       35.07     19.06 o 
  -7   7   5       66.68       66.07     13.55 o 
  -6   7   5     1132.50     1197.49     30.00 o 
  -5   7   5      410.83      393.22     21.01 o 
  -4   7   5     3828.15     3580.52     52.37 o 
  -3   7   5     1445.37     1544.18     28.26 o 
  -2   7   5        4.31        8.36      4.43 o 
  -1   7   5     2064.99     1991.15     30.28 o 
   0   7   5     1130.78     1010.50     20.46 o 
   1   7   5     1088.89     1055.08     19.75 o 
   2   7   5      451.33      421.83     12.04 o 
   3   7   5      669.07      647.25     26.78 o 
   4   7   5      854.44      861.87     26.76 o 
   5   7   5       71.20       57.47     15.56 o 
   6   7   5      452.37      478.48     27.56 o 
   7   7   5      429.08      446.33     29.38 o 
  -9   8   5      131.92      118.17     25.39 o 
  -8   8   5      294.75      301.47     52.56 o 
  -7   8   5      140.75      181.18     16.78 o 
  -6   8   5     2282.32     2121.40     53.28 o 
  -5   8   5      514.65      531.02     16.09 o 
  -4   8   5       18.72       23.25      6.26 o 
  -3   8   5     2658.97     2521.89     38.19 o 
  -2   8   5       14.92       16.79      5.90 o 
  -1   8   5     1375.57     1334.85     22.19 o 
   0   8   5       36.18       26.11      5.28 o 
   1   8   5       59.00       64.32      6.91 o 
   2   8   5       20.23       23.30      9.80 o 
   3   8   5      592.68      536.47     30.05 o 
   4   8   5     1271.17     1277.22     36.16 o 
   5   8   5       51.15       27.96     17.58 o 
   6   8   5      155.75      157.95     47.16 o 
  -9   9   5      218.95      265.54     73.07 o 
  -8   9   5      319.19      307.96     27.72 o 
  -7   9   5        5.18       17.11     15.98 o 
  -6   9   5      650.53      609.28     42.56 o 
  -5   9   5      442.48      448.14     17.18 o 
  -4   9   5      163.51      132.83     19.15 o 
  -3   9   5      705.76      690.99     16.58 o 
  -2   9   5      268.34      274.70     10.14 o 
  -1   9   5       33.07       39.78      6.66 o 
   0   9   5       45.78       64.41      7.49 o 
   1   9   5     1823.90     1833.56     50.56 o 
   2   9   5      465.79      482.98     19.88 o 
   3   9   5        2.50        1.89     12.13 o 
   4   9   5      941.31      887.32     36.97 o 
   5   9   5      510.94      640.75     43.38 o 
  -8  10   5      373.46      517.41     34.00 o 
  -7  10   5       12.84       11.81     20.51 o 
  -6  10   5      222.89      216.17     17.59 o 
  -5  10   5      159.75      143.45     17.35 o 
  -4  10   5       48.74       58.42     10.16 o 
  -3  10   5      131.55      133.09     10.62 o 
  -2  10   5      613.16      556.90     16.37 o 
  -1  10   5       14.07        8.99      7.63 o 
   0  10   5      351.81      346.57     17.70 o 
   1  10   5       96.43       95.90     19.95 o 
   2  10   5      443.96      479.48     27.99 o 
   3  10   5       24.30       20.55     17.74 o 
   4  10   5      566.73      546.27     30.37 o 
   5  10   5      338.56      295.02     27.24 o 
  -7  11   5       14.68        8.53     39.29 o 
  -6  11   5      164.14      167.26     30.37 o 
  -5  11   5      197.60      186.13     18.47 o 
  -4  11   5      175.18      163.28     14.54 o 
  -3  11   5       22.95       18.68     10.25 o 
  -2  11   5      357.39      329.23     13.88 o 
  -1  11   5      398.99      403.79     20.51 o 
   0  11   5     1211.87     1159.90     36.73 o 
   1  11   5      183.69      193.18     17.22 o 
   2  11   5      529.81      553.70     28.18 o 
   3  11   5      236.90      263.33     24.65 o 
   4  11   5      195.10      141.90     24.85 o 
  -6  12   5      168.63      168.43     27.07 o 
  -5  12   5       13.53       23.64     22.49 o 
  -4  12   5      164.63      162.27     16.27 o 
  -3  12   5      178.86      235.45     17.05 o 
  -2  12   5       47.28       27.97     15.12 o 
  -1  12   5      254.92      259.43     19.75 o 
   0  12   5      295.33      312.51     22.25 o 
   1  12   5        0.01       12.49     16.72 o 
   2  12   5      276.54      316.44     27.03 o 
   3  12   5      130.00      183.03     40.11 o 
  -5  13   5        4.12       -4.03     25.41 o 
  -4  13   5      213.09      214.09     48.81 o 
  -3  13   5      224.29      196.93     21.80 o 
  -2  13   5      129.77      143.70     20.58 o 
  -1  13   5      151.99      173.80     21.03 o 
   0  13   5      396.43      416.64     27.51 o 
   1  13   5        3.72        1.57     22.63 o 
  -2 -13   6       78.35      104.62     26.34 o 
  -1 -13   6        1.11       24.60     22.27 o 
   0 -13   6      269.18      267.38     22.45 o 
   1 -13   6      146.95      160.56     21.27 o 
   2 -13   6       31.39       16.69     18.55 o 
   3 -13   6      201.90      238.12     24.34 o 
  -4 -12   6       19.45       16.49     23.67 o 
  -3 -12   6       61.58       48.11     23.88 o 
  -2 -12   6      181.44      198.59     25.08 o 
  -1 -12   6        0.10        8.45     16.44 o 
   0 -12   6      352.49      376.92     21.98 o 
   1 -12   6      435.03      451.54     33.35 o 
   2 -12   6        0.27        2.34     16.16 o 
   3 -12   6      156.37      169.82     19.54 o 
   4 -12   6      106.21      115.51     19.26 o 
   5 -12   6       67.51       68.91     37.12 o 
  -5 -11   6      133.79      128.81     51.10 o 
  -4 -11   6      126.37      129.09     24.12 o 
  -3 -11   6        2.05        0.82     13.88 o 
  -2 -11   6      493.70      554.41     28.76 o 
  -1 -11   6        0.35       -7.82     11.42 o 
   0 -11   6       39.39       44.80     12.56 o 
   1 -11   6      668.80      705.04     27.06 o 
   2 -11   6       55.07       40.14     14.50 o 
   3 -11   6      267.41      278.66     19.46 o 
   4 -11   6      132.11      134.02     17.63 o 
   5 -11   6       28.36       21.51     20.71 o 
   6 -11   6       63.45       31.56     23.14 o 
  -6 -10   6        0.33       -0.54     23.96 o 
  -5 -10   6      234.62      218.68     35.17 o 
  -4 -10   6      523.22      538.89     20.98 o 
  -3 -10   6      190.00      214.36     14.76 o 
  -2 -10   6      318.35      324.09     19.76 o 
  -1 -10   6      568.19      608.15     20.02 o 
   0 -10   6       28.12       33.54     10.21 o 
   1 -10   6      569.08      596.39     19.90 o 
   2 -10   6      105.87      103.87     11.82 o 
   3 -10   6      234.09      207.69     15.58 o 
   4 -10   6       77.94       91.94     14.95 o 
   5 -10   6        1.45       23.07     14.85 o 
   6 -10   6      116.15      153.22     41.13 o 
  -7  -9   6      518.61      484.67     49.56 o 
  -6  -9   6       37.55       47.91     31.64 o 
  -5  -9   6      168.42      207.28     18.37 o 
  -4  -9   6     1301.33     1262.44     31.82 o 
  -3  -9   6       12.55       10.85     10.08 o 
  -2  -9   6      181.08      187.54     15.19 o 
  -1  -9   6      517.02      480.43     15.11 o 
   0  -9   6       13.75       12.19      8.22 o 
   1  -9   6      588.82      650.43     16.28 o 
   2  -9   6      459.07      493.35     16.91 o 
   3  -9   6      598.82      645.43     20.47 o 
   4  -9   6        2.95       -1.43     11.76 o 
   5  -9   6        0.14       -3.08     13.62 o 
   6  -9   6      388.99      389.68     27.11 o 
   7  -9   6        1.05       34.39     33.74 o 
  -7  -8   6      735.58      758.05     37.08 o 
  -6  -8   6      286.40      296.55     21.03 o 
  -5  -8   6      937.77      934.89     26.60 o 
  -4  -8   6      357.44      351.44     22.29 o 
  -3  -8   6      293.64      243.34     11.33 o 
  -2  -8   6       79.05       70.71      7.28 o 
  -1  -8   6     1560.79     1554.39     38.50 o 
   0  -8   6       26.70       22.99      5.70 o 
   1  -8   6     1132.91     1096.28     18.50 o 
   2  -8   6       64.45       77.30      6.88 o 
   3  -8   6      184.85      180.57     10.07 o 
   4  -8   6      380.17      382.69     21.15 o 
   5  -8   6      214.36      235.89     16.02 o 
   6  -8   6      918.11      903.24     76.89 o 
   7  -8   6       28.66       15.38     18.51 o 
  -8  -7   6       38.36       43.12     23.60 o 
  -7  -7   6      837.32      945.63     45.96 o 
  -6  -7   6      356.43      334.42     26.07 o 
  -5  -7   6        0.25       -2.00     11.40 o 
  -4  -7   6      357.79      375.92     13.94 o 
  -3  -7   6     1198.42     1202.94     21.70 o 
  -2  -7   6      277.95      257.34      9.34 o 
  -1  -7   6      178.13      176.98      7.24 o 
   0  -7   6       52.82       42.86      5.02 o 
   1  -7   6     1586.91     1677.41     33.33 o 
   2  -7   6      142.04      133.72      6.29 o 
   3  -7   6     1301.95     1295.80     20.61 o 
   4  -7   6      395.19      435.19     15.36 o 
   5  -7   6      189.87      171.38     12.12 o 
   6  -7   6      959.28      935.92     36.39 o 
   7  -7   6      215.69      231.12     21.97 o 
   8  -7   6       71.26       81.05     29.69 o 
  -8  -6   6      162.00      169.27     24.17 o 
  -7  -6   6      761.49      753.01     34.41 o 
  -6  -6   6      126.66      138.94     14.36 o 
  -5  -6   6       63.00       75.23     10.22 o 
  -4  -6   6      243.39      244.84     11.08 o 
  -3  -6   6      948.14      904.31     23.42 o 
  -2  -6   6      501.31      508.58     12.60 o 
  -1  -6   6      318.16      293.29     10.70 o 
   0  -6   6      251.50      262.87      6.90 o 
   1  -6   6     1371.10     1301.21     21.76 o 
   2  -6   6      453.18      493.26     12.04 o 
   3  -6   6      924.47      971.10     16.13 o 
   4  -6   6     2877.30     2727.12     40.85 o 
   5  -6   6       16.10       21.02      9.21 o 
   6  -6   6      415.07      448.83     19.30 o 
   7  -6   6      569.55      544.41     27.88 o 
   8  -6   6       22.73        7.35     31.38 o 
  -9  -5   6      639.70      692.62     38.03 o 
  -8  -5   6      190.42      175.96     23.43 o 
  -7  -5   6       20.49       15.42     13.81 o 
  -6  -5   6      241.12      238.74     20.65 o 
  -5  -5   6      710.87      702.94     30.32 o 
  -4  -5   6      817.64      791.79     17.15 o 
  -3  -5   6       25.62       15.25      5.01 o 
  -2  -5   6      174.22      173.46      6.19 o 
  -1  -5   6        2.56        4.76      3.66 o 
   0  -5   6       12.14       23.49      5.46 o 
   1  -5   6     4117.86     4092.09     54.03 o 
   2  -5   6      915.98      912.97     14.45 o 
   3  -5   6      535.57      509.22     12.62 o 
   4  -5   6     1816.54     1916.11     29.64 o 
   5  -5   6      522.68      579.48     15.60 o 
   6  -5   6      169.01      178.45     12.12 o 
   7  -5   6      566.36      570.70     27.62 o 
   8  -5   6       38.72       20.03     18.36 o 
  -9  -4   6      329.89      301.07     27.82 o 
  -8  -4   6      130.41      194.56     21.80 o 
  -7  -4   6      183.75      166.98     15.70 o 
  -6  -4   6      911.69      854.12     23.24 o 
  -5  -4   6        6.65        1.28      6.92 o 
  -4  -4   6     1135.79     1220.12     22.54 o 
  -3  -4   6      264.41      268.70      8.86 o 
  -2  -4   6      392.13      365.90     10.05 o 
  -1  -4   6     8475.61     8201.92    114.76 o 
   0  -4   6        0.66       -2.66      2.66 o 
   1  -4   6     3701.63     3977.24     52.27 o 
   2  -4   6     6359.02     6571.95     98.03 o 
   3  -4   6      195.46      212.33      9.05 o 
   4  -4   6     2613.56     2384.15     35.42 o 
   5  -4   6      443.58      432.99     14.15 o 
   6  -4   6       12.38       11.72      8.40 o 
   7  -4   6      347.06      340.01     18.42 o 
   8  -4   6       41.82       30.69     17.66 o 
  -9  -3   6        5.29       17.97     20.60 o 
  -8  -3   6      317.42      255.39     26.55 o 
  -7  -3   6      121.18      140.54     12.25 o 
  -6  -3   6      957.77      978.43     25.12 o 
  -5  -3   6        6.97       16.07      5.82 o 
  -4  -3   6     1945.61     1771.55     32.77 o 
  -3  -3   6      668.44      620.29     11.72 o 
  -2  -3   6     1894.35     2005.30     29.77 o 
  -1  -3   6    19234.59    21878.61    279.41 o 
   0  -3   6       98.79      100.71      4.25 o 
   1  -3   6     1035.76      895.37     12.97 o 
   2  -3   6     3336.33     3432.96     45.04 o 
   3  -3   6      352.27      344.46      8.56 o 
   4  -3   6      230.53      283.74      9.43 o 
   5  -3   6      648.09      663.72     13.58 o 
   6  -3   6       84.47      100.93     10.40 o 
   7  -3   6      534.74      558.70     22.34 o 
   8  -3   6       28.50       57.42     18.63 o 
 -10  -2   6       40.12       34.07     24.43 o 
  -9  -2   6      155.95      186.87     24.02 o 
  -8  -2   6       89.90      126.57     15.89 o 
  -7  -2   6      202.42      214.35     12.91 o 
  -6  -2   6     2561.60     2423.57     50.06 o 
  -5  -2   6      158.06      162.67      7.57 o 
  -4  -2   6     1705.09     1796.81     32.82 o 
  -3  -2   6     3573.33     3837.07     54.78 o 
  -2  -2   6     1767.75     1833.04     26.85 o 
  -1  -2   6    29717.77    31079.98    505.05 o 
   0  -2   6     2417.65     2222.24     31.08 o 
   1  -2   6       38.37       77.97      3.04 o 
   2  -2   6     2656.43     2419.08     34.18 o 
   3  -2   6      244.39      288.01      6.13 o 
   4  -2   6      233.54      182.61      5.95 o 
   5  -2   6      186.91      206.78      8.11 o 
   6  -2   6      187.04      179.08     16.19 o 
   7  -2   6      831.69      792.94     23.11 o 
   8  -2   6       15.50       20.74     14.16 o 
   9  -2   6      343.07      320.01     41.16 o 
 -10  -1   6       56.07       45.58     24.95 o 
  -9  -1   6        4.00       -5.61     19.59 o 
  -8  -1   6        0.49       -5.96     12.59 o 
  -7  -1   6      428.62      408.49     14.02 o 
  -6  -1   6     1664.12     1677.30     34.12 o 
  -5  -1   6     1109.43     1182.66     29.27 o 
  -4  -1   6     1291.92     1158.46     20.38 o 
  -3  -1   6     9758.71    10406.69    144.13 o 
  -2  -1   6     1241.94     1731.93     23.52 o 
  -1  -1   6      925.29     1210.30     18.75 o 
   0  -1   6     4253.57     5014.23    103.74 o 
   1  -1   6      535.32      418.66      9.48 o 
   2  -1   6        3.23        1.03      2.40 o 
   3  -1   6       27.75       41.56      2.94 o 
   4  -1   6     2530.28     2828.07     40.34 o 
   5  -1   6     1240.64     1290.38     22.79 o 
   6  -1   6      416.57      459.62     14.94 o 
   7  -1   6      653.58      685.18     30.92 o 
   8  -1   6        2.19        3.42     18.11 o 
 -10   0   6       18.96       10.58     22.66 o 
  -9   0   6       96.36       59.34     19.55 o 
  -8   0   6      471.93      459.25     33.23 o 
  -7   0   6      110.59      123.42      9.67 o 
  -6   0   6     2528.10     2454.53     45.60 o 
  -5   0   6     2346.42     2363.88     57.23 o 
  -4   0   6      932.82     1083.45     22.50 o 
  -3   0   6    10261.59    10811.54    149.46 o 
  -2   0   6     3046.70     4048.01     56.76 o 
  -1   0   6     3917.57     3687.04     94.56 o 
   1   0   6       84.90       92.68      9.82 o 
   2   0   6     3018.70     3106.29     46.44 o 
   3   0   6      294.69      338.11      7.59 o 
   4   0   6     3787.88     3713.32     52.21 o 
   5   0   6      340.99      338.03     12.31 o 
   6   0   6       68.70       72.58      7.87 o 
   7   0   6      772.71      766.87     31.66 o 
   8   0   6      249.79      259.59     38.91 o 
 -10   1   6        9.27      -12.37     21.55 o 
  -9   1   6      280.64      290.95     36.67 o 
  -8   1   6     1147.24     1092.67     47.13 o 
  -7   1   6      107.53      114.08     14.18 o 
  -6   1   6     2153.75     2232.49     34.80 o 
  -5   1   6     5573.95     5699.97     87.67 o 
  -4   1   6     1554.90     1501.89     23.31 o 
  -3   1   6       68.96       69.57      3.87 o 
  -2   1   6      500.63      317.08      7.44 o 
  -1   1   6        4.82        5.53      3.35 o 
   1   1   6     3248.42     3474.63     88.35 o 
   2   1   6     6400.85     6985.72    113.46 o 
   3   1   6      883.84      942.05     13.62 o 
   4   1   6     1590.30     1662.40     24.76 o 
   5   1   6     1224.74     1260.88     22.68 o 
   6   1   6       10.03       23.71      7.39 o 
   7   1   6      789.64      762.33     30.74 o 
   8   1   6      324.30      284.95     22.64 o 
 -10   2   6      290.01      268.94     27.82 o 
  -9   2   6      170.43      184.37     22.95 o 
  -8   2   6     2219.57     2228.60     58.40 o 
  -7   2   6      145.49      183.85     10.76 o 
  -6   2   6     2201.64     2161.51     36.41 o 
  -5   2   6     2319.78     2290.87     37.34 o 
  -4   2   6       25.67       41.12      4.07 o 
  -3   2   6     1395.64     1199.82     23.62 o 
  -2   2   6      775.79      686.13     10.23 o 
  -1   2   6      339.22      269.08      5.37 o 
   0   2   6    10060.29    11198.67    284.31 o 
   1   2   6        4.47        6.42      2.11 o 
   2   2   6     3913.13     3894.39     64.08 o 
   3   2   6     1227.87     1284.71     19.06 o 
   4   2   6     3302.51     3344.21     47.23 o 
   5   2   6      938.79      942.95     17.66 o 
   6   2   6      899.71      915.20     32.41 o 
   7   2   6      232.79      232.42     18.92 o 
   8   2   6       51.61       55.65     19.10 o 
 -10   3   6      470.21      425.61     35.35 o 
  -9   3   6       81.87       78.28     18.95 o 
  -8   3   6     1317.09     1225.22     56.33 o 
  -7   3   6      902.81      904.25     24.24 o 
  -6   3   6      261.82      241.80      8.96 o 
  -5   3   6      145.15      114.56     10.56 o 
  -4   3   6     1653.92     1864.77     28.35 o 
  -3   3   6      550.99      587.18     11.34 o 
  -2   3   6     1485.30     1491.06     22.12 o 
  -1   3   6     5376.44     5809.77     95.39 o 
   0   3   6    14194.91    15459.79    228.81 o 
   1   3   6     1985.01     2013.25     28.41 o 
   2   3   6     1451.97     1272.36     18.83 o 
   3   3   6     1445.76     1486.35     23.98 o 
   4   3   6     1521.92     1480.65     27.05 o 
   5   3   6     1582.25     1545.48     32.01 o 
   6   3   6       37.31       11.10     19.94 o 
   7   3   6      179.08      250.21     31.64 o 
   8   3   6       46.69       56.09     29.69 o 
 -10   4   6      475.57      495.49     36.93 o 
  -9   4   6       27.60       38.30     19.17 o 
  -8   4   6      797.11      786.53     27.96 o 
  -7   4   6      150.80      168.09     12.09 o 
  -6   4   6       93.48      102.83      7.75 o 
  -5   4   6      277.73      306.37      9.66 o 
  -4   4   6      262.93      275.42      7.66 o 
  -3   4   6     1370.61     1109.45     18.72 o 
  -2   4   6     3951.51     4306.83     56.56 o 
  -1   4   6     1152.41     1173.96     17.75 o 
   0   4   6     3822.73     4293.50     64.51 o 
   1   4   6       20.54        6.26      2.25 o 
   2   4   6     4565.89     4207.82     70.23 o 
   3   4   6     1889.72     1858.73     37.41 o 
   4   4   6       71.48      119.67      8.42 o 
   5   4   6        8.74        4.14      8.92 o 
   6   4   6        6.44        5.96     12.96 o 
   7   4   6      467.64      443.16     24.55 o 
   8   4   6       83.03       81.33     21.37 o 
 -10   5   6      427.51      401.12     32.85 o 
  -9   5   6      116.12      101.23     22.24 o 
  -8   5   6      115.24      103.05     15.57 o 
  -7   5   6        9.89       22.35      9.75 o 
  -6   5   6      268.71      271.74     16.59 o 
  -5   5   6      220.32      192.58      8.63 o 
  -4   5   6       21.71       18.08      4.76 o 
  -3   5   6     1489.06     1578.10     24.45 o 
  -2   5   6     4431.74     4694.42     66.13 o 
  -1   5   6     1330.86     1212.01     22.01 o 
   0   5   6     3406.87     2905.26     44.62 o 
   1   5   6      191.24      199.18      7.80 o 
   2   5   6      648.39      705.53     17.24 o 
   3   5   6     2443.06     2355.14     46.88 o 
   4   5   6      236.44      191.01      9.79 o 
   5   5   6      522.80      522.17     28.38 o 
   6   5   6       16.11        2.21     13.83 o 
   7   5   6      143.55      125.22     20.16 o 
 -10   6   6      158.43      190.46     29.55 o 
  -9   6   6        6.40        3.92     19.81 o 
  -8   6   6      396.31      406.29     26.85 o 
  -7   6   6        1.68      -12.18     12.18 o 
  -6   6   6       82.90       98.14      9.20 o 
  -5   6   6      979.51     1085.83     29.28 o 
  -4   6   6      779.00      791.89     15.21 o 
  -3   6   6     1471.56     1311.61     22.03 o 
  -2   6   6     1290.35     1349.07     23.16 o 
  -1   6   6       64.28       72.25      4.55 o 
   0   6   6     1979.16     2088.50     30.87 o 
   1   6   6     3054.39     2935.06     56.77 o 
   2   6   6     1203.12     1084.54     21.87 o 
   3   6   6      312.59      324.63     10.88 o 
   4   6   6        2.63       19.25      9.74 o 
   5   6   6      660.32      616.86     40.00 o 
   6   6   6       28.25       35.08     16.37 o 
   7   6   6      215.99      241.52     23.09 o 
  -9   7   6       11.38        8.89     20.30 o 
  -8   7   6      227.96      227.57     19.07 o 
  -7   7   6      258.85      292.04     18.29 o 
  -6   7   6       66.67       61.11     12.32 o 
  -5   7   6     1408.22     1259.02     24.59 o 
  -4   7   6        0.36        0.32      5.70 o 
  -3   7   6     1629.81     1685.32     29.00 o 
  -2   7   6     2882.02     2655.60     42.31 o 
  -1   7   6      255.88      314.40      8.11 o 
   0   7   6     2017.11     1883.17     28.74 o 
   1   7   6      131.18      133.39      7.70 o 
   2   7   6     1795.15     1777.97     33.57 o 
   3   7   6     1202.26     1101.09     54.88 o 
   4   7   6       22.44       21.75     10.83 o 
   5   7   6      326.89      362.89     26.36 o 
   6   7   6       78.78       67.35     18.99 o 
  -9   8   6        7.72       17.96     23.37 o 
  -8   8   6      387.69      359.44     27.56 o 
  -7   8   6      645.51      602.13     24.75 o 
  -6   8   6        1.03       17.51     12.71 o 
  -5   8   6      620.63      652.80     23.78 o 
  -4   8   6      531.38      526.06     15.25 o 
  -3   8   6     2054.66     2045.09     32.25 o 
  -2   8   6      457.39      507.85     17.07 o 
  -1   8   6     1076.14     1044.31     20.04 o 
   0   8   6     1314.40     1362.33     22.38 o 
   1   8   6       56.30       50.25      8.65 o 
   2   8   6      548.55      534.90     24.37 o 
   3   8   6      228.73      245.51     15.02 o 
   4   8   6        0.48        6.60     14.64 o 
   5   8   6      282.63      319.03     34.53 o 
   6   8   6      255.45      288.70     25.17 o 
  -9   9   6       42.59       67.09     28.11 o 
  -8   9   6      133.27      140.94     25.42 o 
  -7   9   6      771.26      761.82     29.70 o 
  -6   9   6       60.38       49.38     18.16 o 
  -5   9   6      569.96      586.79     39.39 o 
  -4   9   6      132.66      106.65     16.60 o 
  -3   9   6      154.08      100.19      9.32 o 
  -2   9   6      870.44      892.36     20.73 o 
  -1   9   6        5.49       11.44      7.25 o 
   0   9   6     2839.56     2710.77     53.52 o 
   1   9   6       61.70       51.63     11.87 o 
   2   9   6        0.17       -5.36     11.75 o 
   3   9   6      752.35      795.11     51.40 o 
   4   9   6       31.84       47.82     22.38 o 
   5   9   6      379.17      431.17     30.63 o 
  -8  10   6       54.82       81.51     24.00 o 
  -7  10   6      240.71      244.98     26.37 o 
  -6  10   6       96.48      114.64     17.42 o 
  -5  10   6      189.31      235.19     18.04 o 
  -4  10   6      905.33      891.13     33.60 o 
  -3  10   6       71.34       91.56     11.39 o 
  -2  10   6      378.00      404.30     22.67 o 
  -1  10   6        3.33        9.34      9.18 o 
   0  10   6      425.44      457.45     20.04 o 
   1  10   6       87.01       80.47     15.11 o 
   2  10   6      154.07      204.70     20.03 o 
   3  10   6      565.21      591.36     29.88 o 
   4  10   6       27.43       30.74     20.21 o 
  -7  11   6      210.97      210.42     25.72 o 
  -6  11   6       64.77       56.43     17.63 o 
  -5  11   6       99.68      107.17     17.04 o 
  -4  11   6      360.12      359.89     20.58 o 
  -3  11   6       34.01       11.55     11.86 o 
  -2  11   6     1365.60     1428.32     40.72 o 
  -1  11   6      140.26      133.29     16.03 o 
   0  11   6      366.44      341.14     19.68 o 
   1  11   6      768.46      848.06     39.78 o 
   2  11   6        1.40        0.86     18.62 o 
   3  11   6      511.76      601.47     32.77 o 
  -6  12   6       84.00       86.14     26.02 o 
  -5  12   6      174.14      143.91     20.59 o 
  -4  12   6      343.18      321.70     22.27 o 
  -3  12   6      265.98      307.36     21.02 o 
  -2  12   6       85.22       61.08     16.99 o 
  -1  12   6       90.00      124.46     17.11 o 
   0  12   6      278.67      316.54     25.51 o 
   1  12   6      513.01      638.72     82.85 o 
   2  12   6       48.67       48.98     23.64 o 
  -5  13   6      165.51      170.28     43.94 o 
  -4  13   6      106.38      119.74     21.59 o 
  -3  13   6       33.27       17.41     18.72 o 
  -2  13   6      427.18      466.27     26.29 o 
  -1  13   6      153.94      135.55     24.34 o 
   0  13   6       76.30       69.78     23.48 o 
   1  13   6      280.32      284.47     43.86 o 
  -2 -13   7       23.91       32.17     36.67 o 
  -1 -13   7       39.00       34.99     24.37 o 
   0 -13   7       14.57        2.09     18.35 o 
   1 -13   7      171.73      181.81     21.55 o 
   2 -13   7       43.99       47.95     24.63 o 
   3 -13   7       11.56       14.02     35.77 o 
  -4 -12   7       46.87       53.52     24.87 o 
  -3 -12   7       88.92       92.32     25.64 o 
  -2 -12   7       35.45       46.99     18.26 o 
  -1 -12   7      320.98      355.06     23.13 o 
   0 -12   7        2.97        9.23     16.67 o 
   1 -12   7       91.02       97.05     17.80 o 
   2 -12   7      134.36      140.80     18.50 o 
   3 -12   7       15.13        7.89     20.65 o 
   4 -12   7       30.45       42.42     22.38 o 
  -5 -11   7       17.44       22.53     23.33 o 
  -4 -11   7      119.56      147.39     24.86 o 
  -3 -11   7      157.23      174.91     18.79 o 
  -2 -11   7        0.82       12.77     13.21 o 
  -1 -11   7      644.92      611.99     24.66 o 
   0 -11   7       21.33       38.81     15.60 o 
   1 -11   7       58.29       56.07     14.87 o 
   2 -11   7      248.16      272.97     18.95 o 
   3 -11   7       23.38       20.75     15.27 o 
   4 -11   7        0.17       17.17     19.72 o 
   5 -11   7      152.84      162.61     23.87 o 
  -6 -10   7      189.14      220.52     27.55 o 
  -5 -10   7       40.00       55.96     16.81 o 
  -4 -10   7      184.62      205.73     16.00 o 
  -3 -10   7     1344.52     1324.24     33.92 o 
  -2 -10   7       30.62       28.77     11.44 o 
  -1 -10   7      371.51      372.61     16.49 o 
   0 -10   7      111.46      105.52     12.29 o 
   1 -10   7      283.12      315.58     15.38 o 
   2 -10   7      419.35      421.09     20.84 o 
   3 -10   7       17.39       15.36     13.20 o 
   4 -10   7        1.04        3.84     17.62 o 
   5 -10   7      154.87      153.33     20.98 o 
   6 -10   7        1.45       -0.59     21.33 o 
  -7  -9   7       25.87       42.80     26.69 o 
  -6  -9   7      346.30      374.34     28.90 o 
  -5  -9   7      188.67      180.18     17.41 o 
  -4  -9   7      301.34      338.12     16.54 o 
  -3  -9   7      938.88      879.38     27.42 o 
  -2  -9   7        1.58       -7.42      9.63 o 
  -1  -9   7       12.60       11.97      9.22 o 
   0  -9   7      679.15      788.84     22.36 o 
   1  -9   7       26.91       26.59      9.49 o 
   2  -9   7      235.09      228.09     12.93 o 
   3  -9   7       88.77      107.90     13.08 o 
   4  -9   7        1.10       -6.61     12.00 o 
   5  -9   7      436.33      444.59     26.11 o 
   6  -9   7       52.78       56.30     20.43 o 
   7  -9   7      202.67      199.75     24.94 o 
  -7  -8   7       27.48       22.14     23.14 o 
  -6  -8   7      601.45      600.93     24.08 o 
  -5  -8   7      737.77      674.66     22.34 o 
  -4  -8   7      386.63      378.48     16.22 o 
  -3  -8   7      321.14      309.26     12.86 o 
  -2  -8   7      560.61      545.19     14.59 o 
  -1  -8   7       11.68        4.25      6.08 o 
   0  -8   7      524.45      495.88     12.21 o 
   1  -8   7       69.26       87.90      6.71 o 
   2  -8   7      407.99      425.10     12.68 o 
   3  -8   7       70.73       56.19      9.74 o 
   4  -8   7      189.11      198.31     19.15 o 
   5  -8   7      381.94      399.46     35.43 o 
   6  -8   7        6.43       23.64     16.76 o 
   7  -8   7      309.62      369.81     26.70 o 
  -8  -7   7      610.23      629.89     37.85 o 
  -7  -7   7       35.61       36.15     19.79 o 
  -6  -7   7      601.18      624.02     33.67 o 
  -5  -7   7      683.88      676.07     21.63 o 
  -4  -7   7       46.67       55.65      8.72 o 
  -3  -7   7        1.44        0.42      6.08 o 
  -2  -7   7      764.78      699.29     17.62 o 
  -1  -7   7       67.50       67.14      5.99 o 
   0  -7   7      801.97      814.99     15.50 o 
   1  -7   7       69.17       69.37      5.57 o 
   2  -7   7      291.24      305.45      8.45 o 
   3  -7   7      290.16      330.92     11.35 o 
   4  -7   7      401.56      422.28     21.04 o 
   5  -7   7      302.91      319.41     23.15 o 
   6  -7   7        3.47       -1.79     14.92 o 
   7  -7   7      291.29      261.18     29.58 o 
  -8  -6   7      756.28      796.67     76.25 o 
  -7  -6   7      264.29      267.57     20.88 o 
  -6  -6   7      635.68      677.21     25.58 o 
  -5  -6   7       32.84       25.00      9.31 o 
  -4  -6   7      834.68      838.51     32.84 o 
  -3  -6   7      234.79      184.73      7.69 o 
  -2  -6   7     1122.63     1104.90     19.64 o 
  -1  -6   7      307.17      306.13      9.42 o 
   0  -6   7      239.49      220.30      6.88 o 
   1  -6   7       61.58       67.01      4.67 o 
   2  -6   7     1977.22     2025.76     33.44 o 
   3  -6   7      637.75      623.00     13.11 o 
   4  -6   7      273.66      206.51      8.89 o 
   5  -6   7      101.61      124.22     10.75 o 
   6  -6   7       42.39       46.56     23.02 o 
   7  -6   7      378.70      366.35     23.38 o 
   8  -6   7      163.27      223.22     32.47 o 
  -9  -5   7       47.86       57.72     24.73 o 
  -8  -5   7      522.29      508.42     30.64 o 
  -7  -5   7      531.31      554.29     23.64 o 
  -6  -5   7       14.15       22.56     11.66 o 
  -5  -5   7        7.65       18.51      7.62 o 
  -4  -5   7        5.46       -2.35      5.91 o 
  -3  -5   7      193.05      250.23      8.59 o 
  -2  -5   7     4292.38     4233.64     60.46 o 
  -1  -5   7      125.32      113.74      5.57 o 
   0  -5   7     1511.13     1539.66     23.55 o 
   1  -5   7       92.31      107.35      8.01 o 
   2  -5   7     4096.49     4203.05     64.46 o 
   3  -5   7     1300.17     1354.66     23.75 o 
   4  -5   7        3.83        1.96      5.43 o 
   5  -5   7      739.20      704.65     18.09 o 
   6  -5   7       36.53       36.85     11.75 o 
   7  -5   7      173.68      118.98     17.72 o 
   8  -5   7      283.88      317.33     32.35 o 
  -9  -4   7        2.12      -12.17     22.71 o 
  -8  -4   7      516.51      552.98     31.83 o 
  -7  -4   7       67.82       44.51     12.70 o 
  -6  -4   7      293.90      293.84     13.78 o 
  -5  -4   7      340.45      365.71     11.37 o 
  -4  -4   7      563.01      558.53     16.61 o 
  -3  -4   7      645.21      552.39     12.42 o 
  -2  -4   7     7548.02     8219.80    124.19 o 
  -1  -4   7      669.56      609.55     14.65 o 
   0  -4   7     2147.69     2252.98     38.78 o 
   1  -4   7     2985.94     3036.63     43.16 o 
   2  -4   7     6093.88     6139.69     84.99 o 
   3  -4   7      638.14      607.42     11.55 o 
   4  -4   7       13.47       12.30      4.79 o 
   5  -4   7      536.35      539.30     14.92 o 
   6  -4   7      196.03      179.00     13.68 o 
   7  -4   7      146.61      131.74     22.19 o 
   8  -4   7      312.58      314.47     38.91 o 
  -9  -3   7       43.70       46.59     21.52 o 
  -8  -3   7       73.67       65.33     14.69 o 
  -7  -3   7      166.08      228.05     16.20 o 
  -6  -3   7      138.72      162.49     10.84 o 
  -5  -3   7     1322.15     1332.44     28.81 o 
  -4  -3   7      141.81      150.61      9.00 o 
  -3  -3   7        1.75       -0.10      3.88 o 
  -2  -3   7     6484.87     6685.62     93.24 o 
  -1  -3   7      369.22      381.77      8.41 o 
   0  -3   7     8030.69     8378.09    114.89 o 
   1  -3   7      748.09      857.17     12.57 o 
   2  -3   7      988.15     1092.03     15.73 o 
   3  -3   7     1925.08     1801.22     26.72 o 
   4  -3   7       30.03       20.66      4.44 o 
   5  -3   7      892.78      957.72     17.33 o 
   6  -3   7      499.47      480.91     16.33 o 
   7  -3   7        2.99       -0.99     12.19 o 
   8  -3   7      122.34       80.72     18.33 o 
 -10  -2   7      147.23      177.10     28.68 o 
  -9  -2   7        8.16        7.74     19.49 o 
  -8  -2   7      438.86      488.09     22.15 o 
  -7  -2   7      296.54      293.87     14.61 o 
  -6  -2   7       12.14        8.47      7.42 o 
  -5  -2   7     1347.52     1318.49     26.33 o 
  -4  -2   7      284.59      243.64      9.62 o 
  -3  -2   7     2152.63     2050.85     30.50 o 
  -2  -2   7     4581.62     5528.17     77.22 o 
  -1  -2   7      177.54      239.15      5.59 o 
   0  -2   7     3803.87     3497.95     57.73 o 
   1  -2   7     1191.05     1047.42     16.87 o 
   2  -2   7      230.43      225.22      5.92 o 
   3  -2   7      453.22      452.15      8.53 o 
   4  -2   7      219.92      282.41     10.00 o 
   5  -2   7      133.28      100.76      6.15 o 
   6  -2   7     1081.38     1086.08     31.33 o 
   7  -2   7      109.86      114.65     17.98 o 
   8  -2   7      142.00      143.20     19.47 o 
 -10  -1   7      133.35      109.86     25.61 o 
  -9  -1   7       36.71       18.81     20.31 o 
  -8  -1   7      310.31      307.38     26.15 o 
  -7  -1   7      752.80      798.92     23.41 o 
  -6  -1   7        0.22       -2.76      6.58 o 
  -5  -1   7     2191.36     2191.72     39.92 o 
  -4  -1   7      471.09      602.93     12.72 o 
  -3  -1   7       35.93       27.26      3.37 o 
  -2  -1   7    10124.98    10506.63    171.45 o 
  -1  -1   7      114.58      146.83      4.68 o 
   0  -1   7      886.23     1153.54     25.48 o 
   1  -1   7     1772.16     1873.06     40.13 o 
   2  -1   7      240.08      236.71      9.32 o 
   3  -1   7     2003.90     1894.67     32.82 o 
   4  -1   7      401.86      374.91      8.34 o 
   5  -1   7       72.11      100.80      5.92 o 
   6  -1   7      106.13       98.97      9.72 o 
   7  -1   7      148.30      120.53     12.29 o 
   8  -1   7      518.30      517.88     26.99 o 
 -10   0   7      413.96      383.66     32.07 o 
  -9   0   7      469.58      438.67     28.36 o 
  -8   0   7       33.67       31.06     13.11 o 
  -7   0   7      922.20      823.88     24.46 o 
  -6   0   7       13.79        1.67      6.32 o 
  -5   0   7     5226.47     5369.18     90.75 o 
  -4   0   7     7027.61     7369.90    111.70 o 
  -3   0   7       78.24       80.98      3.88 o 
  -2   0   7     2452.10     2691.06     45.14 o 
  -1   0   7      901.37     1024.79     27.73 o 
   0   0   7     3519.72     3282.17    118.84 o 
   1   0   7      511.44      418.39     21.14 o 
   2   0   7      442.22      536.90     17.88 o 
   3   0   7      198.55      217.95     10.59 o 
   4   0   7      450.34      534.89     12.18 o 
   5   0   7      179.54      158.54      6.49 o 
   6   0   7      930.85     1065.57     40.97 o 
   7   0   7      144.04      124.02     16.02 o 
   8   0   7      460.19      447.04     30.89 o 
 -10   1   7      354.73      362.74     53.05 o 
  -9   1   7      651.47      691.83     34.07 o 
  -8   1   7      146.21      118.04     15.02 o 
  -7   1   7     2054.33     1964.84     64.89 o 
  -6   1   7      218.81      206.29      8.38 o 
  -5   1   7     3436.97     3527.95     55.92 o 
  -4   1   7     3698.39     3803.65     59.08 o 
  -3   1   7        0.00       -1.12      2.90 o 
  -2   1   7     2621.54     2455.03     41.26 o 
  -1   1   7      539.91      438.64     13.49 o 
   1   1   7     1637.55     1694.78     44.16 o 
   2   1   7     1042.39     1157.31     20.05 o 
   3   1   7      788.30      717.51     14.18 o 
   4   1   7       48.88       50.35      4.09 o 
   5   1   7     1125.84     1133.45     20.48 o 
   6   1   7     1187.83     1000.52     27.89 o 
   7   1   7       27.58       24.35     14.45 o 
   8   1   7      728.93      801.42     35.45 o 
 -10   2   7      250.00      275.23     27.19 o 
  -9   2   7      706.33      616.49     31.75 o 
  -8   2   7      750.04      755.64     27.41 o 
  -7   2   7     1512.66     1373.19     32.37 o 
  -6   2   7     1762.82     1931.87     34.23 o 
  -5   2   7     1268.97     1292.91     21.52 o 
  -4   2   7      735.20      640.59     13.03 o 
  -3   2   7      704.12      711.07     12.09 o 
  -2   2   7     1608.86     1875.76     32.09 o 
  -1   2   7      990.28     1096.71     21.33 o 
   0   2   7        1.72        1.29      3.53 o 
   1   2   7     1259.74     1215.77     26.87 o 
   2   2   7       13.38        4.52      3.11 o 
   3   2   7     1757.51     1834.70     35.69 o 
   4   2   7     1958.21     1939.44     28.44 o 
   5   2   7     1011.19      930.56     16.20 o 
   6   2   7     1262.05     1277.43     61.56 o 
   7   2   7        5.24       -9.67     23.39 o 
   8   2   7      809.00      850.87     58.41 o 
 -10   3   7      330.10      318.74     45.96 o 
  -9   3   7      904.28      866.42     39.06 o 
  -8   3   7       22.96       10.49     12.62 o 
  -7   3   7      644.81      663.61     24.25 o 
  -6   3   7      521.08      529.95     13.97 o 
  -5   3   7      320.38      347.59      9.19 o 
  -4   3   7      639.13      570.36     12.19 o 
  -3   3   7      877.73      929.60     16.39 o 
  -2   3   7      815.91      679.01     17.41 o 
  -1   3   7      712.15      687.81     11.70 o 
   0   3   7      400.82      360.46     11.11 o 
   1   3   7      947.98      866.27     15.75 o 
   2   3   7      333.14      309.38      8.78 o 
   3   3   7     2903.90     2789.03     42.69 o 
   4   3   7      449.48      444.54     10.22 o 
   5   3   7      150.52      153.41     29.54 o 
   6   3   7     1515.27     1401.68     44.58 o 
   7   3   7       80.86       96.30     16.58 o 
   8   3   7      396.62      408.33     26.22 o 
 -10   4   7      270.91      274.35     35.05 o 
  -9   4   7      908.98      738.03     36.26 o 
  -8   4   7        7.76       25.36     13.18 o 
  -7   4   7       28.57       27.48     11.23 o 
  -6   4   7     1070.16     1066.51     21.49 o 
  -5   4   7       33.33       31.30      5.43 o 
  -4   4   7     1089.05     1091.72     18.32 o 
  -3   4   7       54.81       81.85      5.68 o 
  -2   4   7       21.06       27.14      3.04 o 
  -1   4   7      600.75      516.14     14.01 o 
   0   4   7     1660.25     1854.42     28.96 o 
   1   4   7     3190.84     3178.98     48.03 o 
   2   4   7      114.60      125.98      6.76 o 
   3   4   7      108.64      114.76      6.09 o 
   4   4   7      973.39      910.46     19.20 o 
   5   4   7       44.81       51.25     11.66 o 
   6   4   7     1637.37     1654.16     51.68 o 
   7   4   7      133.95      119.54     18.70 o 
 -10   5   7       14.57       10.57     25.12 o 
  -9   5   7      473.87      553.55     32.50 o 
  -8   5   7       51.02       33.97     14.49 o 
  -7   5   7       89.76       90.20     13.38 o 
  -6   5   7      191.15      230.20     10.37 o 
  -5   5   7       16.21        8.57      6.35 o 
  -4   5   7     1336.15     1222.31     20.50 o 
  -3   5   7      452.80      465.45     10.15 o 
  -2   5   7     1419.68     1210.70     19.11 o 
  -1   5   7      977.55     1032.68     19.50 o 
   0   5   7      574.19      565.56     12.05 o 
   1   5   7     1656.92     1552.48     27.85 o 
   2   5   7     1905.06     1917.30     33.96 o 
   3   5   7      206.07      209.65      8.22 o 
   4   5   7     1519.90     1604.47     48.87 o 
   5   5   7       11.79       10.60     12.18 o 
   6   5   7      548.80      558.02     29.58 o 
   7   5   7      150.29      191.21     21.27 o 
 -10   6   7        0.20       -4.47     25.81 o 
  -9   6   7      171.47      157.47     29.39 o 
  -8   6   7       81.19       87.54     15.53 o 
  -7   6   7        8.46       -3.21     11.09 o 
  -6   6   7     1094.52     1036.26     38.56 o 
  -5   6   7      248.31      274.24      9.32 o 
  -4   6   7      780.87      818.55     15.83 o 
  -3   6   7      947.75     1011.26     17.62 o 
  -2   6   7      688.07      774.18     14.00 o 
  -1   6   7     3860.91     3560.26     54.84 o 
   0   6   7      242.68      236.53      7.14 o 
   1   6   7     1535.65     1617.92     33.54 o 
   2   6   7      574.92      522.42     15.17 o 
   3   6   7      217.22      203.25     11.91 o 
   4   6   7     1570.68     1509.13     46.50 o 
   5   6   7       30.81       23.58     14.19 o 
   6   6   7      297.74      363.58     22.94 o 
  -9   7   7       91.22      113.93     25.09 o 
  -8   7   7       74.26       73.18     16.52 o 
  -7   7   7      196.73      198.24     25.59 o 
  -6   7   7      156.34      220.49     26.32 o 
  -5   7   7       51.38       64.66      8.82 o 
  -4   7   7     2456.90     2312.78     35.91 o 
  -3   7   7     1099.18     1082.86     24.49 o 
  -2   7   7     2119.05     2098.08     32.00 o 
  -1   7   7     1281.12     1292.59     22.71 o 
   0   7   7      279.83      294.91      8.60 o 
   1   7   7     1721.29     1633.12     30.96 o 
   2   7   7     1787.45     1983.38     47.28 o 
   3   7   7     1168.24     1244.73     33.27 o 
   4   7   7      181.99      209.72     32.50 o 
   5   7   7       30.92       47.27     15.96 o 
   6   7   7      198.56      171.41     21.13 o 
  -9   8   7       87.39      104.19     26.82 o 
  -8   8   7       54.88       48.65     17.38 o 
  -7   8   7      180.65      198.10     17.74 o 
  -6   8   7      592.45      577.93     23.01 o 
  -5   8   7       32.64       23.00     10.18 o 
  -4   8   7      817.32      837.69     26.15 o 
  -3   8   7      384.58      419.23     13.07 o 
  -2   8   7       18.59        6.69      6.26 o 
  -1   8   7     2253.38     2222.30     36.72 o 
   0   8   7      257.77      243.46      9.19 o 
   1   8   7      564.95      543.91     19.56 o 
   2   8   7       45.59       59.94     11.35 o 
   3   8   7      135.65      100.78     15.58 o 
   4   8   7      604.74      614.50     40.83 o 
   5   8   7       21.55       17.58     17.40 o 
  -8   9   7       14.26        2.88     22.74 o 
  -7   9   7      201.49      200.43     19.11 o 
  -6   9   7      236.73      254.23     18.44 o 
  -5   9   7      278.02      242.97     16.45 o 
  -4   9   7      395.86      373.40     17.89 o 
  -3   9   7      425.00      433.14     15.54 o 
  -2   9   7        2.92        5.07      8.49 o 
  -1   9   7      762.18      712.16     19.73 o 
   0   9   7     1093.98     1062.23     30.51 o 
   1   9   7     1164.21     1230.65     55.35 o 
   2   9   7       78.80       57.58     14.67 o 
   3   9   7        0.84       14.90     15.60 o 
   4   9   7      371.05      349.90     23.83 o 
   5   9   7        8.35        2.52     19.42 o 
  -8  10   7       80.48      103.26     35.62 o 
  -7  10   7       52.17       49.28     21.85 o 
  -6  10   7      468.03      410.66     22.63 o 
  -5  10   7      266.46      238.43     18.20 o 
  -4  10   7       55.99       67.60     12.49 o 
  -3  10   7      465.63      458.54     17.39 o 
  -2  10   7      223.59      277.05     13.70 o 
  -1  10   7     1359.41     1418.98     40.44 o 
   0  10   7        0.97        3.03     12.09 o 
   1  10   7       35.24       35.98     15.63 o 
   2  10   7      215.62      223.25     26.36 o 
   3  10   7       21.74       -6.42     18.15 o 
   4  10   7      656.64      656.45     41.31 o 
  -7  11   7        7.79       23.68     24.33 o 
  -6  11   7      309.71      308.88     32.46 o 
  -5  11   7      361.04      370.13     23.21 o 
  -4  11   7       73.28       81.46     16.03 o 
  -3  11   7      601.34      637.73     35.53 o 
  -2  11   7       29.47       27.58     14.26 o 
  -1  11   7      328.89      258.62     18.45 o 
   0  11   7      195.41      209.52     21.24 o 
   1  11   7      130.02      183.57     48.92 o 
   2  11   7      177.83      195.75     22.61 o 
   3  11   7       16.21       14.43     21.61 o 
  -6  12   7      258.05      265.73     45.14 o 
  -5  12   7       95.68       88.60     20.10 o 
  -4  12   7        6.37       -1.78     17.26 o 
  -3  12   7      256.89      289.25     21.62 o 
  -2  12   7        0.96        7.67     16.62 o 
  -1  12   7      203.53      254.60     24.36 o 
   0  12   7       31.01       55.13     20.47 o 
   1  12   7      189.39      178.55     59.05 o 
   2  12   7      365.59      446.08     30.83 o 
  -4  13   7       24.15       23.96     26.94 o 
  -3  13   7      198.52      153.00     25.55 o 
  -2  13   7        3.77       12.42     22.32 o 
  -1  13   7      155.72      141.01     24.78 o 
   0  13   7      134.12      142.39     37.94 o 
  -1 -13   8       22.34       -0.87     26.02 o 
   0 -13   8       98.52       97.69     21.21 o 
   1 -13   8       43.73       27.59     35.09 o 
   2 -13   8      150.40       88.03     38.31 o 
  -3 -12   8        7.27      -11.23     23.27 o 
  -2 -12   8       90.12      104.17     19.81 o 
  -1 -12   8        0.48        4.10     16.63 o 
   0 -12   8      188.03      179.85     31.43 o 
   1 -12   8       33.38       30.38     16.69 o 
   2 -12   8      147.99      176.72     24.24 o 
   3 -12   8        2.05       -8.72     21.73 o 
   4 -12   8        5.72        4.63     22.41 o 
  -5 -11   8      137.94      163.08     36.89 o 
  -4 -11   8      118.28      114.63     24.48 o 
  -3 -11   8       12.91        3.08     16.67 o 
  -2 -11   8      148.33      162.95     19.22 o 
  -1 -11   8       27.97       31.80     15.47 o 
   0 -11   8      498.99      542.68     47.42 o 
   1 -11   8        0.89       -5.65     14.74 o 
   2 -11   8       41.67       25.08     15.36 o 
   3 -11   8      115.76      125.97     20.44 o 
   4 -11   8      171.28      179.19     23.45 o 
   5 -11   8       58.67       77.20     28.08 o 
  -6 -10   8       16.66        6.89     23.71 o 
  -5 -10   8       70.21      103.63     43.98 o 
  -4 -10   8      179.13      206.91     19.62 o 
  -3 -10   8      110.47      138.15     14.32 o 
  -2 -10   8      534.99      498.29     19.06 o 
  -1 -10   8       58.93       52.52     12.25 o 
   0 -10   8       69.19       53.38     13.06 o 
   1 -10   8       71.25       50.76     12.74 o 
   2 -10   8       27.29       33.36     13.60 o 
   3 -10   8      258.53      265.88     21.61 o 
   4 -10   8      387.23      416.75     25.91 o 
   5 -10   8       44.56       39.19     20.38 o 
   6 -10   8      139.72      164.88     42.33 o 
  -7  -9   8      225.42      218.64     44.91 o 
  -6  -9   8        1.37       24.14     27.71 o 
  -5  -9   8      174.96      178.06     18.46 o 
  -4  -9   8       87.68       73.19     12.78 o 
  -3  -9   8      127.45      130.95     22.38 o 
  -2  -9   8     1348.66     1321.27     32.18 o 
  -1  -9   8      262.74      249.56     13.19 o 
   0  -9   8      158.82      179.63     12.16 o 
   1  -9   8     1114.66     1088.54     27.81 o 
   2  -9   8      236.73      251.56     15.16 o 
   3  -9   8      385.88      393.02     20.38 o 
   4  -9   8      217.45      196.09     19.09 o 
   5  -9   8      162.00      148.17     19.53 o 
   6  -9   8      178.90      164.46     22.42 o 
  -7  -8   8      140.38      167.32     26.51 o 
  -6  -8   8        1.32       -9.25     12.91 o 
  -5  -8   8      424.60      438.58     18.58 o 
  -4  -8   8      897.46      824.15     24.43 o 
  -3  -8   8      271.33      272.24     13.94 o 
  -2  -8   8       99.41       87.53     10.32 o 
  -1  -8   8       42.13       50.36      8.20 o 
   0  -8   8      105.87       92.28      8.55 o 
   1  -8   8     2417.30     2465.90     44.79 o 
   2  -8   8       16.23       22.25      8.84 o 
   3  -8   8      112.55       88.73     10.40 o 
   4  -8   8       80.99      101.41     14.97 o 
   5  -8   8      158.70      177.66     35.88 o 
   6  -8   8      278.70      280.44     22.28 o 
   7  -8   8        3.51       25.06     20.37 o 
  -8  -7   8        0.93      -16.32     24.86 o 
  -7  -7   8      480.37      523.53     31.20 o 
  -6  -7   8       13.42       11.06     14.21 o 
  -5  -7   8      234.99      247.26     28.87 o 
  -4  -7   8      948.40      841.79     40.66 o 
  -3  -7   8      186.14      180.46     14.38 o 
  -2  -7   8      840.20      786.93     28.33 o 
  -1  -7   8     1013.92      958.02     17.62 o 
   0  -7   8        7.15        6.89      5.39 o 
   1  -7   8      734.63      733.41     14.64 o 
   2  -7   8      210.16      208.23      8.07 o 
   3  -7   8      553.37      593.00     28.64 o 
   4  -7   8      261.99      288.17     13.48 o 
   5  -7   8       51.56       32.74     18.86 o 
   6  -7   8      397.48      408.98     23.67 o 
   7  -7   8        6.32       14.12     32.17 o 
  -8  -6   8       34.77       28.68     20.87 o 
  -7  -6   8      572.12      542.39     24.73 o 
  -6  -6   8      391.27      425.73     20.46 o 
  -5  -6   8      539.08      578.59     25.60 o 
  -4  -6   8      127.49      150.41      9.62 o 
  -3  -6   8      118.38      130.76      7.34 o 
  -2  -6   8      122.16      148.93     12.59 o 
  -1  -6   8     1800.54     1811.95     37.71 o 
   0  -6   8       19.83       12.48      5.01 o 
   1  -6   8      522.44      527.76     11.36 o 
   2  -6   8        6.19       -0.06      5.42 o 
   3  -6   8       13.64       18.39      6.36 o 
   4  -6   8     1065.95     1077.14     25.71 o 
   5  -6   8       95.52      119.32     15.49 o 
   6  -6   8      755.05      777.60     31.47 o 
   7  -6   8       45.93       36.60     17.87 o 
  -9  -5   8      503.90      547.98     35.34 o 
  -8  -5   8        3.74      -19.09     19.09 o 
  -7  -5   8      256.51      312.69     19.38 o 
  -6  -5   8      351.23      343.57     18.29 o 
  -5  -5   8      525.12      509.98     19.27 o 
  -4  -5   8     1549.44     1515.52     41.69 o 
  -3  -5   8     2964.95     2833.92     45.81 o 
  -2  -5   8      834.27      757.13     14.06 o 
  -1  -5   8      193.31      196.91      8.72 o 
   0  -5   8      202.03      195.24      8.63 o 
   1  -5   8      787.14      816.05     16.30 o 
   2  -5   8     1507.70     1521.74     23.69 o 
   3  -5   8      980.27      934.05     24.50 o 
   4  -5   8     1002.48     1062.84     18.79 o 
   5  -5   8        3.05       20.05     10.04 o 
   6  -5   8      476.15      510.65     24.70 o 
   7  -5   8      328.55      356.35     22.96 o 
   8  -5   8       45.58       41.53     20.29 o 
  -9  -4   8      519.12      607.10     53.24 o 
  -8  -4   8       57.78       55.80     16.09 o 
  -7  -4   8      292.44      287.17     17.93 o 
  -6  -4   8     1709.68     1696.28     47.03 o 
  -5  -4   8       14.33       18.22      6.89 o 
  -4  -4   8      460.88      492.66     16.11 o 
  -3  -4   8      712.86      734.37     19.29 o 
  -2  -4   8     5578.29     5901.41     82.92 o 
  -1  -4   8      253.03      221.29      7.96 o 
   0  -4   8       80.42       78.96      4.26 o 
   1  -4   8      319.62      291.48      6.93 o 
   2  -4   8      241.26      296.93      7.10 o 
   3  -4   8     1246.88     1296.89     22.52 o 
   4  -4   8     2015.38     1985.24     30.18 o 
   5  -4   8       62.57       83.26      9.25 o 
   6  -4   8      500.41      466.72     21.40 o 
   7  -4   8      520.26      410.22     29.47 o 
   8  -4   8       11.00       17.94     18.59 o 
  -9  -3   8      183.35      242.73     25.15 o 
  -8  -3   8       28.72       42.14     15.04 o 
  -7  -3   8      565.58      621.50     23.99 o 
  -6  -3   8     3193.31     3226.77     64.73 o 
  -5  -3   8       83.12       88.10      7.47 o 
  -4  -3   8      205.46      187.58      7.56 o 
  -3  -3   8      358.54      328.50      8.67 o 
  -2  -3   8    10244.21    10430.91    156.51 o 
  -1  -3   8      343.07      377.43      7.69 o 
   0  -3   8     1146.80     1228.00     18.24 o 
   1  -3   8     2590.95     2561.21     43.30 o 
   2  -3   8      136.17      121.76      5.86 o 
   3  -3   8      687.99      678.36     12.99 o 
   4  -3   8     1430.13     1488.45     23.04 o 
   5  -3   8      562.74      574.47     13.44 o 
   6  -3   8       69.26       80.51     10.32 o 
   7  -3   8      346.90      371.78     18.55 o 
   8  -3   8        0.73       23.68     17.79 o 
 -10  -2   8        0.22       -2.16     25.67 o 
  -9  -2   8      139.94      113.82     21.24 o 
  -8  -2   8      266.76      243.47     18.07 o 
  -7  -2   8        4.14       -7.14     10.90 o 
  -6  -2   8     1289.55     1244.83     26.79 o 
  -5  -2   8       11.98       14.46      5.85 o 
  -4  -2   8     1343.78     1428.95     24.69 o 
  -3  -2   8        2.29        2.55      3.63 o 
  -2  -2   8      407.33      409.20      9.62 o 
  -1  -2   8     1765.05     1607.51     24.97 o 
   0  -2   8        0.60        8.17      2.59 o 
   1  -2   8     2900.71     2973.97     72.54 o 
   2  -2   8     2004.95     2021.55     31.54 o 
   3  -2   8      192.56      213.29      7.41 o 
   4  -2   8     2259.24     2261.08     39.78 o 
   5  -2   8      659.65      695.31     13.57 o 
   6  -2   8       29.05       28.58      9.26 o 
   7  -2   8      179.06      172.99     21.17 o 
   8  -2   8        0.01       -0.88     17.40 o 
 -10  -1   8        6.56       10.64     24.92 o 
  -9  -1   8      158.94      182.19     24.20 o 
  -8  -1   8      700.31      709.15     27.04 o 
  -7  -1   8      130.74      126.49     13.14 o 
  -6  -1   8      204.82      213.44     18.10 o 
  -5  -1   8      186.94      229.98      8.49 o 
  -4  -1   8     1414.51     1359.72     31.86 o 
  -3  -1   8     2378.42     2647.70     41.31 o 
  -2  -1   8       93.86       78.10      4.07 o 
  -1  -1   8     5423.72     5517.41    101.27 o 
   0  -1   8      280.56      192.30     11.27 o 
   1  -1   8     1107.63     1141.09     34.53 o 
   2  -1   8     2999.32     3006.08     49.68 o 
   3  -1   8       38.71       34.34      4.69 o 
   4  -1   8      154.08      148.56      7.38 o 
   5  -1   8      409.38      400.42      9.89 o 
   6  -1   8       52.87       42.57      8.75 o 
   7  -1   8      293.74      268.93     39.59 o 
   8  -1   8       19.99       38.09     17.49 o 
 -10   0   8       95.97       63.91     25.72 o 
  -9   0   8      116.40       88.73     17.89 o 
  -8   0   8      146.85      151.17     15.95 o 
  -7   0   8      218.70      212.30     15.47 o 
  -6   0   8     1535.41     1567.99     31.14 o 
  -5   0   8      151.77      181.49      9.82 o 
  -4   0   8      389.85      304.75      8.28 o 
  -3   0   8      452.84      294.99      6.85 o 
  -2   0   8      286.57      300.61      9.25 o 
  -1   0   8     8372.00     9288.56    236.09 o 
   0   0   8     1299.82     1559.06     60.58 o 
   1   0   8     1174.39     1231.77     49.49 o 
   2   0   8     2065.30     2163.02     46.34 o 
   3   0   8      906.73      863.41     16.80 o 
   4   0   8     1192.44     1309.63     27.59 o 
   5   0   8      311.28      323.58     12.17 o 
   6   0   8       98.02      126.31      9.76 o 
   7   0   8      334.98      297.59     18.94 o 
   8   0   8       12.57       12.68     17.70 o 
 -10   1   8      144.35      144.02     25.26 o 
  -9   1   8      779.70      742.15     29.20 o 
  -8   1   8       26.26       12.82     13.37 o 
  -7   1   8       73.95       72.07     11.55 o 
  -6   1   8      793.97      712.68     24.71 o 
  -5   1   8      316.61      336.93     11.84 o 
  -4   1   8     1990.45     2088.65     33.85 o 
  -3   1   8     4904.26     5611.49     84.96 o 
  -2   1   8        0.32        1.94      2.41 o 
  -1   1   8     1113.64     1024.04     27.89 o 
   1   1   8       13.66       27.74      9.37 o 
   2   1   8      170.90      140.77      6.66 o 
   3   1   8      349.74      432.69     15.46 o 
   4   1   8     1267.23     1160.04     22.24 o 
   5   1   8      120.68      108.15      5.91 o 
   6   1   8      113.43      146.29     16.98 o 
   7   1   8      521.18      565.35     40.86 o 
   8   1   8        0.12        1.65     29.47 o 
 -10   2   8        8.54      -21.24     21.96 o 
  -9   2   8      716.20      720.29     29.24 o 
  -8   2   8       86.12       94.72     14.17 o 
  -7   2   8       45.66       60.75     10.39 o 
  -6   2   8     1499.81     1508.33     25.50 o 
  -5   2   8        4.20        2.50      5.30 o 
  -4   2   8      133.42       89.24      5.38 o 
  -3   2   8     4386.20     4229.03     64.63 o 
  -2   2   8      351.95      318.49      6.92 o 
  -1   2   8     6380.86     7254.03    132.71 o 
   0   2   8      135.42      166.47      7.26 o 
   1   2   8        0.10       -0.82      3.80 o 
   2   2   8     1217.73     1171.33     20.74 o 
   3   2   8      136.42      115.98      6.30 o 
   4   2   8     4623.38     4999.94     93.18 o 
   5   2   8        0.90        4.31      5.80 o 
   6   2   8        9.79       17.25     11.29 o 
   7   2   8      842.67      817.17     32.39 o 
 -10   3   8       68.66       34.78     23.80 o 
  -9   3   8      350.66      408.60     23.39 o 
  -8   3   8       64.94       77.90     14.01 o 
  -7   3   8       90.46      123.35     13.21 o 
  -6   3   8     1260.70     1181.85     26.76 o 
  -5   3   8     2170.28     2098.52     34.83 o 
  -4   3   8      147.21      152.25      6.31 o 
  -3   3   8     1764.61     1998.50     31.86 o 
  -2   3   8      716.45      685.17     12.37 o 
  -1   3   8      726.03      685.39     22.46 o 
   0   3   8      861.41      761.94     15.86 o 
   1   3   8      165.00      136.38      7.08 o 
   2   3   8     1395.87     1413.23     27.82 o 
   3   3   8      500.07      452.30     12.34 o 
   4   3   8      776.82      759.42     15.83 o 
   5   3   8      555.33      596.94     25.61 o 
   6   3   8       17.48       27.81     12.50 o 
   7   3   8     1049.63     1067.49     38.94 o 
 -10   4   8      147.91      109.54     24.35 o 
  -9   4   8      115.72      108.28     31.83 o 
  -8   4   8      276.82      265.39     17.57 o 
  -7   4   8      311.83      321.75     16.96 o 
  -6   4   8      859.69      895.53     18.00 o 
  -5   4   8      777.97      810.18     15.75 o 
  -4   4   8      282.34      286.95      7.84 o 
  -3   4   8     2675.77     2578.46     37.60 o 
  -2   4   8       25.05       40.98      9.28 o 
  -1   4   8      313.67      275.97      7.32 o 
   0   4   8      271.39      272.61      9.83 o 
   1   4   8      298.23      308.70      9.02 o 
   2   4   8     3784.36     3444.15     75.83 o 
   3   4   8      354.51      342.37     10.62 o 
   4   4   8      452.60      478.79     13.61 o 
   5   4   8     1572.07     1517.85     45.74 o 
   6   4   8      166.85      161.75     15.73 o 
   7   4   8      630.93      601.94     29.80 o 
 -10   5   8      123.98      150.99     34.34 o 
  -9   5   8       78.75       91.50     18.10 o 
  -8   5   8      355.34      345.75     19.47 o 
  -7   5   8      405.86      449.04     23.86 o 
  -6   5   8       45.29       40.71      8.68 o 
  -5   5   8      994.16      929.10     17.68 o 
  -4   5   8      146.94      137.15      6.63 o 
  -3   5   8      162.25      159.20      6.05 o 
  -2   5   8      642.86      660.78     13.04 o 
  -1   5   8      423.35      371.90      8.82 o 
   0   5   8     2392.41     2433.89     37.73 o 
   1   5   8      738.28      695.28     11.47 o 
   2   5   8     1849.98     1987.31     34.94 o 
   3   5   8     2263.70     2183.39     38.75 o 
   4   5   8       17.54       38.37     10.56 o 
   5   5   8     3033.33     3040.75     88.33 o 
   6   5   8        0.60       -4.72     14.50 o 
   7   5   8      198.03      187.98     20.99 o 
  -9   6   8        3.10       18.98     22.22 o 
  -8   6   8      447.63      483.66     23.73 o 
  -7   6   8      233.10      202.35     15.52 o 
  -6   6   8       86.93       84.71     18.38 o 
  -5   6   8      143.30      141.17      9.40 o 
  -4   6   8       41.43       61.76      6.21 o 
  -3   6   8     1794.30     1802.68     27.96 o 
  -2   6   8       82.06       77.42      5.60 o 
  -1   6   8     1140.50     1027.31     25.19 o 
   0   6   8     1775.68     1708.87     27.78 o 
   1   6   8      269.55      281.98      9.02 o 
   2   6   8     1201.38     1070.09     21.36 o 
   3   6   8     3774.11     3969.05    271.54 o 
   4   6   8       18.75       16.96     12.20 o 
   5   6   8     1117.71     1081.55     58.52 o 
   6   6   8       35.64       24.75     16.72 o 
  -9   7   8        5.21       20.34     22.18 o 
  -8   7   8      275.34      272.43     20.85 o 
  -7   7   8       79.10       90.56     14.76 o 
  -6   7   8       46.90       70.71     12.72 o 
  -5   7   8      364.87      326.35     14.24 o 
  -4   7   8      723.74      671.50     21.43 o 
  -3   7   8     2607.43     2494.40     37.70 o 
  -2   7   8       78.43       93.24      6.58 o 
  -1   7   8       12.83       18.41      5.52 o 
   0   7   8     2188.18     2200.64     38.98 o 
   1   7   8       68.24       62.43     11.48 o 
   2   7   8       44.47       65.74      9.95 o 
   3   7   8     3465.22     3219.06     89.63 o 
   4   7   8       36.92       24.20     13.89 o 
   5   7   8      261.74      318.19     44.20 o 
   6   7   8        0.08       -0.97     18.25 o 
  -9   8   8        0.23        6.08     23.96 o 
  -8   8   8      248.62      253.17     22.26 o 
  -7   8   8       36.25       29.34     15.58 o 
  -6   8   8      249.40      204.51     16.21 o 
  -5   8   8      401.71      430.45     16.23 o 
  -4   8   8      115.38      104.95     10.79 o 
  -3   8   8     1749.75     1797.74     38.19 o 
  -2   8   8      840.58      898.90     19.97 o 
  -1   8   8      164.15      195.12     13.69 o 
   0   8   8      316.15      300.83     11.23 o 
   1   8   8     1257.68     1307.86     52.93 o 
   2   8   8      234.59      204.28     20.43 o 
   3   8   8     1243.39     1332.77     44.35 o 
   4   8   8       20.92       27.00     15.71 o 
   5   8   8      200.49      198.91     21.04 o 
  -8   9   8       69.48       46.67     22.85 o 
  -7   9   8      183.50      188.20     19.87 o 
  -6   9   8       64.13       84.62     15.25 o 
  -5   9   8     1206.74     1202.99     35.78 o 
  -4   9   8        0.17        6.45     10.18 o 
  -3   9   8       33.02       17.51      9.45 o 
  -2   9   8      794.93      779.04     21.59 o 
  -1   9   8      269.53      240.90     11.64 o 
   0   9   8     1048.58     1037.63     30.37 o 
   1   9   8      650.95      602.69     34.90 o 
   2   9   8      143.60      171.53     18.67 o 
   3   9   8      180.09      163.82     20.13 o 
   4   9   8       49.95       28.19     18.30 o 
  -8  10   8       89.36       87.13     40.64 o 
  -7  10   8      295.31      275.88     22.84 o 
  -6  10   8       50.26       44.66     16.23 o 
  -5  10   8      389.51      358.06     25.01 o 
  -4  10   8     1081.26     1123.26     29.96 o 
  -3  10   8       96.35      131.16     12.70 o 
  -2  10   8      515.17      506.05     24.99 o 
  -1  10   8      129.30      177.01     15.32 o 
   0  10   8      527.50      548.30     26.39 o 
   1  10   8      438.21      460.24     68.01 o 
   2  10   8      280.86      231.48     32.73 o 
   3  10   8      378.35      425.99     26.90 o 
  -7  11   8      290.50      267.53     41.46 o 
  -6  11   8        2.43       15.22     17.77 o 
  -5  11   8      179.74      199.62     26.90 o 
  -4  11   8      274.28      268.37     42.93 o 
  -3  11   8        5.69       -0.67     14.54 o 
  -2  11   8      388.06      373.98     24.78 o 
  -1  11   8      111.58       93.96     18.62 o 
   0  11   8      566.93      536.61     32.54 o 
   1  11   8       16.04        8.11     17.98 o 
   2  11   8       71.13       76.08     20.95 o 
  -6  12   8       57.93       54.38     26.87 o 
  -5  12   8       27.12       34.19     19.30 o 
  -4  12   8      227.50      211.57     25.79 o 
  -3  12   8       78.00      119.06     22.93 o 
  -2  12   8      171.61      189.87     23.54 o 
  -1  12   8        5.28       19.41     20.12 o 
   0  12   8      220.58      210.98     23.90 o 
   1  12   8      406.14      505.24     31.58 o 
  -3  13   8        2.95        1.50     35.62 o 
  -2  13   8      249.24      223.59     43.19 o 
  -3 -12   9      206.16      240.43     28.67 o 
  -2 -12   9        2.46       -9.72     18.57 o 
  -1 -12   9       47.46       46.24     17.90 o 
   0 -12   9       14.91        8.95     21.71 o 
   1 -12   9       44.84       42.84     21.07 o 
   2 -12   9        2.73       27.50     21.89 o 
   3 -12   9      193.36      209.71     26.24 o 
  -4 -11   9      136.27      128.78     20.84 o 
  -3 -11   9      145.92      176.69     19.60 o 
  -2 -11   9       81.12      120.68     18.07 o 
  -1 -11   9       47.77       63.91     16.15 o 
   0 -11   9      141.40      140.79     17.27 o 
   1 -11   9      456.44      488.10     28.32 o 
   2 -11   9       72.66       88.68     28.87 o 
   3 -11   9       68.64       37.87     19.93 o 
   4 -11   9       88.36       93.88     22.25 o 
  -5 -10   9      156.18      149.92     20.12 o 
  -4 -10   9      166.57      142.76     18.15 o 
  -3 -10   9      175.41      178.38     17.97 o 
  -2 -10   9        0.45       -2.26     13.60 o 
  -1 -10   9      201.11      221.29     16.81 o 
   0 -10   9       14.72       19.19     13.36 o 
   1 -10   9      766.95      745.30     27.28 o 
   2 -10   9      299.43      266.25     21.26 o 
   3 -10   9       82.20       71.07     17.58 o 
   4 -10   9      251.36      300.24     24.52 o 
   5 -10   9      154.20      135.92     22.98 o 
  -6  -9   9       64.51       86.70     23.32 o 
  -5  -9   9      109.45       89.78     20.51 o 
  -4  -9   9      458.75      474.43     30.81 o 
  -3  -9   9      129.23      119.23     13.21 o 
  -2  -9   9       14.58       33.25     11.13 o 
  -1  -9   9     1506.26     1447.73     44.16 o 
   0  -9   9      239.87      203.37     13.07 o 
   1  -9   9      242.54      257.68     15.88 o 
   2  -9   9      501.08      519.24     20.87 o 
   3  -9   9      112.53       91.05     24.63 o 
   4  -9   9      204.44      174.16     18.51 o 
   5  -9   9      182.81      169.45     24.22 o 
   6  -9   9       11.35        5.12     20.37 o 
  -7  -8   9        0.46       -8.21     23.29 o 
  -6  -8   9      303.32      378.37     35.95 o 
  -5  -8   9      134.14      138.31     14.25 o 
  -4  -8   9       97.35       91.60     12.10 o 
  -3  -8   9      502.87      526.70     18.55 o 
  -2  -8   9      613.06      585.85     19.10 o 
  -1  -8   9     2098.58     2171.92     45.64 o 
   0  -8   9      385.51      376.92     21.20 o 
   1  -8   9       12.28       27.91      9.12 o 
   2  -8   9      489.63      488.87     21.87 o 
   3  -8   9      141.63      144.76     28.60 o 
   4  -8   9       65.22       36.34     13.74 o 
   5  -8   9        0.31       14.89     15.59 o 
   6  -8   9       16.65       -5.45     18.05 o 
  -8  -7   9      117.41      113.72     27.67 o 
  -7  -7   9        5.12        2.99     16.63 o 
  -6  -7   9      518.27      516.63     24.15 o 
  -5  -7   9       51.12       65.60     11.52 o 
  -4  -7   9      804.94      800.17     23.19 o 
  -3  -7   9     3868.67     3581.07     70.35 o 
  -2  -7   9       98.82       99.57      8.75 o 
  -1  -7   9      151.44      118.28      7.69 o 
   0  -7   9      836.68      824.97     17.34 o 
   1  -7   9        0.01       -3.50      5.67 o 
   2  -7   9      664.88      633.66     18.34 o 
   3  -7   9      162.28      199.06     11.42 o 
   4  -7   9      195.19      169.24     15.52 o 
   5  -7   9        0.72       -9.49     13.80 o 
   6  -7   9       10.77       21.58     16.08 o 
   7  -7   9      149.68      140.43     20.93 o 
  -8  -6   9      294.93      304.92     45.66 o 
  -7  -6   9       86.24       78.56     17.31 o 
  -6  -6   9      508.58      563.41     23.75 o 
  -5  -6   9      230.39      239.63     34.39 o 
  -4  -6   9      654.59      599.38     18.81 o 
  -3  -6   9     3556.52     3446.08     51.07 o 
  -2  -6   9     1734.85     1755.62     30.26 o 
  -1  -6   9      132.53      166.12      7.51 o 
   0  -6   9      461.15      450.73     13.37 o 
   1  -6   9       48.14       57.03      8.75 o 
   2  -6   9      324.83      332.69      9.06 o 
   3  -6   9       63.87       55.19      6.37 o 
   4  -6   9       46.55       51.07     13.20 o 
   5  -6   9       50.89       42.65     13.76 o 
   6  -6   9       35.20       29.30     14.99 o 
   7  -6   9      414.05      451.80     44.09 o 
  -9  -5   9      117.22      109.70     37.19 o 
  -8  -5   9      414.89      457.46     25.45 o 
  -7  -5   9       54.42       52.12     14.52 o 
  -6  -5   9     1495.86     1444.55     40.01 o 
  -5  -5   9     3407.49     3351.68     66.94 o 
  -4  -5   9      166.09      187.04      8.83 o 
  -3  -5   9     2598.32     2662.23     40.08 o 
  -2  -5   9     1391.76     1329.96     24.55 o 
  -1  -5   9       38.20       41.66      5.48 o 
   0  -5   9     1422.54     1463.25     27.24 o 
   1  -5   9       74.72       74.55      5.39 o 
   2  -5   9      202.54      207.13      6.56 o 
   3  -5   9        9.23       15.66      5.08 o 
   4  -5   9      242.44      262.39     26.68 o 
   5  -5   9      421.53      443.01     25.88 o 
   6  -5   9        5.81       16.93     12.63 o 
   7  -5   9      474.30      467.39     24.72 o 
  -9  -4   9       98.88       80.82     24.28 o 
  -8  -4   9      954.81      994.74     34.81 o 
  -7  -4   9      520.07      478.62     21.91 o 
  -6  -4   9     1123.14     1110.86     32.86 o 
  -5  -4   9     1074.22      999.81     38.73 o 
  -4  -4   9      839.66      737.81     18.02 o 
  -3  -4   9     1838.88     1834.28     30.70 o 
  -2  -4   9      647.58      667.74     15.86 o 
  -1  -4   9       32.66       30.98      4.13 o 
   0  -4   9       12.54        5.85      3.43 o 
   1  -4   9       49.76       47.44      3.99 o 
   2  -4   9     1639.94     1620.35     29.90 o 
   3  -4   9      936.84      911.90     23.20 o 
   4  -4   9      779.39      701.13     13.24 o 
   5  -4   9     1178.58     1136.25     53.14 o 
   6  -4   9      258.59      239.50     14.29 o 
   7  -4   9      302.84      239.64     22.64 o 
  -9  -3   9      147.13      154.19     24.67 o 
  -8  -3   9     1495.73     1525.12     43.72 o 
  -7  -3   9     1960.92     1937.45     50.11 o 
  -6  -3   9        4.74       13.36      9.38 o 
  -5  -3   9     1584.66     1632.91     29.13 o 
  -4  -3   9       15.29        7.97      5.23 o 
  -3  -3   9        0.60        2.65      4.28 o 
  -2  -3   9      248.47      267.98      8.71 o 
  -1  -3   9      464.31      549.15     10.52 o 
   0  -3   9      448.39      386.27      9.49 o 
   1  -3   9       48.66       53.00      4.70 o 
   2  -3   9     1013.07     1032.01     19.82 o 
   3  -3   9     1106.12     1132.05     22.23 o 
   4  -3   9        4.81        8.56      6.71 o 
   5  -3   9     1570.27     1607.63     40.85 o 
   6  -3   9       86.99       87.47     10.85 o 
   7  -3   9       96.62      115.09     14.95 o 
  -9  -2   9      179.07      186.79     33.67 o 
  -8  -2   9      636.89      750.26     28.38 o 
  -7  -2   9      787.18      763.37     26.55 o 
  -6  -2   9        2.03        7.64      8.83 o 
  -5  -2   9      548.24      495.70     16.67 o 
  -4  -2   9      188.40      176.87      6.95 o 
  -3  -2   9        1.40       16.11      4.44 o 
  -2  -2   9       10.00        2.54      3.33 o 
  -1  -2   9     2391.40     2383.48     40.43 o 
   0  -2   9     2232.04     2244.77     49.01 o 
   1  -2   9     2630.58     2666.13     57.08 o 
   2  -2   9     2004.97     1891.70     32.81 o 
   3  -2   9     3945.21     3934.08     65.82 o 
   4  -2   9       40.66       34.21      6.56 o 
   5  -2   9      344.60      367.70     16.36 o 
   6  -2   9       72.31      110.56      8.84 o 
   7  -2   9        8.59        2.12     12.33 o 
 -10  -1   9      817.39      872.93     41.93 o 
  -9  -1   9      911.10      893.74     33.83 o 
  -8  -1   9       43.79       45.72     18.05 o 
  -7  -1   9      939.38      952.32     35.56 o 
  -6  -1   9      121.46      138.74      9.09 o 
  -5  -1   9     1045.38     1157.61     21.72 o 
  -4  -1   9       39.64       51.41      5.58 o 
  -3  -1   9      151.84      180.46      7.89 o 
  -2  -1   9     1947.85     1810.80     28.29 o 
  -1  -1   9        1.30        9.36      2.69 o 
   0  -1   9     2782.95     2864.99     61.68 o 
   1  -1   9     1446.58     1450.88     91.84 o 
   2  -1   9        3.08        1.29      5.08 o 
   3  -1   9     2023.94     2040.47     43.34 o 
   4  -1   9        6.94       11.50      5.88 o 
   5  -1   9      113.93      131.62     16.38 o 
   6  -1   9        7.00        3.33     11.98 o 
   7  -1   9       14.55       14.85     23.02 o 
 -10   0   9      488.63      470.64     33.37 o 
  -9   0   9      480.85      492.94     24.90 o 
  -8   0   9      121.08      152.62     15.60 o 
  -7   0   9      370.71      335.76     24.85 o 
  -6   0   9       77.75       63.84      7.48 o 
  -5   0   9     1473.63     1394.96     27.68 o 
  -4   0   9       79.76       83.01      5.31 o 
  -3   0   9     4429.43     4420.71     82.66 o 
  -2   0   9     2462.63     2632.48     49.71 o 
  -1   0   9      239.63      299.36     10.91 o 
   0   0   9     4923.62     5147.75    184.75 o 
   1   0   9     4546.13     4584.50    165.18 o 
   2   0   9      757.11      759.56     18.82 o 
   3   0   9     1600.93     1545.71     30.76 o 
   4   0   9       25.35       46.51      7.24 o 
   5   0   9        0.53       -1.79      9.00 o 
   6   0   9      410.41      470.80     32.92 o 
   7   0   9      104.80       84.80     26.17 o 
 -10   1   9      292.45      288.57     36.48 o 
  -9   1   9       24.62        4.80     16.45 o 
  -8   1   9       43.05       33.09     13.77 o 
  -7   1   9      540.50      550.94     21.43 o 
  -6   1   9       77.51       95.62      9.08 o 
  -5   1   9     3674.22     3876.71     61.06 o 
  -4   1   9      694.63      585.94     12.35 o 
  -3   1   9       37.97       62.79      5.17 o 
  -2   1   9     4156.68     4204.01     77.94 o 
  -1   1   9     1268.18     1431.69     38.23 o 
   0   1   9     2105.63     2270.62     85.18 o 
   1   1   9     1210.47     1216.70     49.11 o 
   2   1   9       67.27       66.23      5.76 o 
   3   1   9      887.48      895.23     19.46 o 
   4   1   9      254.84      232.18      9.60 o 
   5   1   9      330.26      352.96     14.80 o 
   6   1   9      247.11      151.68     23.24 o 
   7   1   9      114.01      158.81     28.87 o 
 -10   2   9      158.93      141.09     27.32 o 
  -9   2   9        4.15        9.69     15.79 o 
  -8   2   9       32.55       20.01     13.25 o 
  -7   2   9     1378.94     1340.93     37.02 o 
  -6   2   9      148.55      150.73      7.92 o 
  -5   2   9     2095.76     2085.52     34.79 o 
  -4   2   9     2161.32     2279.81     36.72 o 
  -3   2   9      722.57      710.01     18.89 o 
  -2   2   9     2227.19     2318.98     39.22 o 
  -1   2   9     1954.24     1870.18     40.60 o 
   0   2   9     3454.39     3850.43     98.83 o 
   1   2   9      444.76      392.40     14.18 o 
   2   2   9       57.96       66.81      4.87 o 
   3   2   9      778.15      733.84     16.93 o 
   4   2   9       12.65       26.50      7.96 o 
   5   2   9       93.17       94.85     19.04 o 
   6   2   9      706.42      743.35     44.31 o 
   7   2   9        8.51       18.07     26.17 o 
 -10   3   9      131.16      140.70     26.38 o 
  -9   3   9      177.48      175.18     18.96 o 
  -8   3   9       65.36       61.29     14.01 o 
  -7   3   9     2142.99     2165.65     60.12 o 
  -6   3   9      111.95      105.00      8.90 o 
  -5   3   9     1625.39     1626.73     26.18 o 
  -4   3   9     1457.82     1328.97     22.90 o 
  -3   3   9       55.52       34.14      6.90 o 
  -2   3   9     1040.84     1092.03     19.66 o 
  -1   3   9      159.54      136.91      6.82 o 
   0   3   9      637.36      690.34     14.68 o 
   1   3   9        6.12       20.07      3.88 o 
   2   3   9       75.89       85.00      5.54 o 
   3   3   9      394.09      405.74     12.05 o 
   4   3   9        4.93        9.10     20.99 o 
   5   3   9      229.09      227.26     23.62 o 
   6   3   9      548.17      503.94     36.82 o 
   7   3   9      219.12      182.35     32.09 o 
 -10   4   9      176.70      176.59     28.58 o 
  -9   4   9      949.42      971.54     60.74 o 
  -8   4   9      355.55      373.42     19.83 o 
  -7   4   9      876.28      831.75     27.42 o 
  -6   4   9      427.79      480.49     14.64 o 
  -5   4   9     1567.85     1680.72     27.20 o 
  -4   4   9     2035.38     2156.50     32.63 o 
  -3   4   9      123.62      145.79      6.49 o 
  -2   4   9      720.48      686.94     15.09 o 
  -1   4   9        0.75        1.08      5.02 o 
   0   4   9      116.57      110.24      6.61 o 
   1   4   9     1676.74     1578.15     30.99 o 
   2   4   9       75.56       76.11      5.76 o 
   3   4   9       77.47       74.87      8.66 o 
   4   4   9      411.15      336.14     25.57 o 
   5   4   9       54.45       76.33     21.89 o 
   6   4   9      980.96     1060.14     58.03 o 
 -10   5   9      297.08      304.94     46.34 o 
  -9   5   9      782.25      810.65     37.58 o 
  -8   5   9        0.91       -1.67     13.68 o 
  -7   5   9      722.35      712.53     25.83 o 
  -6   5   9      636.22      629.16     22.65 o 
  -5   5   9      723.97      681.30     14.74 o 
  -4   5   9      817.07      789.41     15.08 o 
  -3   5   9      381.59      349.08     10.16 o 
  -2   5   9      749.79      741.36     18.83 o 
  -1   5   9       10.15        7.29      3.83 o 
   0   5   9     1451.52     1506.42     26.64 o 
   1   5   9      306.21      304.43     16.48 o 
   2   5   9      239.74      217.99     11.22 o 
   3   5   9     1008.36      954.10     45.33 o 
   4   5   9      377.16      392.15     29.02 o 
   5   5   9        2.85      -10.32     10.34 o 
   6   5   9     1020.21      954.72     56.76 o 
  -9   6   9      423.86      395.26     33.02 o 
  -8   6   9       10.44        3.68     15.41 o 
  -7   6   9      399.12      428.30     27.29 o 
  -6   6   9      701.30      767.46     26.27 o 
  -5   6   9      122.27      161.47     11.12 o 
  -4   6   9     2326.86     2348.77     35.98 o 
  -3   6   9      207.75      224.09      8.24 o 
  -2   6   9      327.71      316.52      9.84 o 
  -1   6   9     1543.19     1550.72     26.06 o 
   0   6   9       27.68       24.29      4.71 o 
   1   6   9     1369.96     1376.40     28.94 o 
   2   6   9        1.17       -5.43      5.43 o 
   3   6   9      397.84      396.24     17.67 o 
   4   6   9     1091.50     1028.52     34.05 o 
   5   6   9      266.85      256.60     30.44 o 
   6   6   9      603.22      650.90     46.26 o 
  -9   7   9      164.32      192.18     67.74 o 
  -8   7   9       95.15      105.60     18.30 o 
  -7   7   9      521.55      466.45     22.25 o 
  -6   7   9      149.07      175.10     14.64 o 
  -5   7   9        0.85       -0.64      9.25 o 
  -4   7   9      236.57      247.33     12.07 o 
  -3   7   9        8.37        2.26      6.61 o 
  -2   7   9      559.07      559.15     13.25 o 
  -1   7   9      401.90      375.35     11.20 o 
   0   7   9      271.99      332.04     10.42 o 
   1   7   9      545.13      572.78     43.97 o 
   2   7   9      586.40      578.36     23.65 o 
   3   7   9      264.36      229.98     16.80 o 
   4   7   9     1115.92     1213.31     52.15 o 
   5   7   9        5.15        8.88     15.37 o 
  -9   8   9      105.27      126.19     38.16 o 
  -8   8   9       10.55        3.76     18.06 o 
  -7   8   9      175.68      218.60     19.07 o 
  -6   8   9      159.39      172.19     16.38 o 
  -5   8   9       12.75      -10.02     11.30 o 
  -4   8   9      610.27      661.68     20.15 o 
  -3   8   9        3.64        1.32      8.55 o 
  -2   8   9       66.73       72.52      9.15 o 
  -1   8   9     3351.06     3600.78     68.88 o 
   0   8   9       15.27       16.89      9.55 o 
   1   8   9      554.75      602.04     24.90 o 
   2   8   9      844.62      776.84     31.57 o 
   3   8   9        3.95        8.29     13.52 o 
   4   8   9      590.47      596.81     34.53 o 
   5   8   9        6.48       10.54     26.54 o 
  -8   9   9       15.32       20.44     19.77 o 
  -7   9   9      108.98      110.47     17.98 o 
  -6   9   9       41.55       31.23     15.19 o 
  -5   9   9       36.40       31.51     13.83 o 
  -4   9   9      203.84      194.40     13.34 o 
  -3   9   9      294.99      361.10     17.51 o 
  -2   9   9      185.17      229.15     20.40 o 
  -1   9   9     1156.53     1030.95     57.58 o 
   0   9   9      198.89      183.29     29.88 o 
   1   9   9      176.44      179.23     17.04 o 
   2   9   9      664.54      710.91     30.94 o 
   3   9   9      274.93      291.12     20.93 o 
   4   9   9      115.20      118.93     19.40 o 
  -7  10   9       77.77       83.75     20.14 o 
  -6  10   9      437.12      521.57     28.30 o 
  -5  10   9       24.29        3.01     15.22 o 
  -4  10   9      398.56      412.19     49.35 o 
  -3  10   9      343.52      316.25     18.47 o 
  -2  10   9        0.10      -11.12     15.08 o 
  -1  10   9     1257.14     1318.25    144.60 o 
   0  10   9      197.10      212.58     19.14 o 
   1  10   9      149.56      156.34     18.35 o 
   2  10   9      127.72      150.79     19.44 o 
   3  10   9       16.66       33.49     18.99 o 
  -6  11   9      279.20      307.35     28.01 o 
  -5  11   9       28.25       34.58     21.01 o 
  -4  11   9      151.87      146.06     24.48 o 
  -3  11   9      575.38      703.62     62.38 o 
  -2  11   9       14.39       16.82     17.84 o 
  -1  11   9      130.57      114.92     21.56 o 
   0  11   9       79.11       51.28     18.27 o 
   1  11   9      133.86      127.62     20.13 o 
   2  11   9       67.93       66.80     21.47 o 
  -5  12   9      110.82      101.00     36.67 o 
  -4  12   9      103.65       80.21     22.66 o 
  -3  12   9      173.75      170.62     24.15 o 
  -2  12   9        8.26        1.40     19.84 o 
  -1  12   9      203.97      237.29     28.19 o 
   0  12   9       56.01       90.93     21.89 o 
  -2 -12  10       82.13      108.20     35.69 o 
  -1 -12  10        4.56       -0.11     21.95 o 
   0 -12  10        7.39       -6.48     21.28 o 
   1 -12  10        0.70       -2.29     21.79 o 
   2 -12  10      341.11      327.37     28.98 o 
  -4 -11  10       30.77       29.99     25.37 o 
  -3 -11  10       10.83       10.72     17.83 o 
  -2 -11  10      124.49      121.40     21.88 o 
  -1 -11  10        0.81        8.40     19.43 o 
   0 -11  10       79.76      102.75     20.04 o 
   1 -11  10       84.27       59.19     18.93 o 
   2 -11  10      582.58      624.19     41.80 o 
   3 -11  10      165.35      183.40     41.13 o 
   4 -11  10        8.62       19.60     21.28 o 
  -5 -10  10       86.79       81.04     20.13 o 
  -4 -10  10       33.36       72.74     18.09 o 
  -3 -10  10        0.31        0.38     15.14 o 
  -2 -10  10       25.12       42.32     14.39 o 
  -1 -10  10      177.51      176.54     16.86 o 
   0 -10  10     1119.09     1004.91     38.85 o 
   1 -10  10      546.62      529.68     27.16 o 
   2 -10  10      309.57      312.78     35.84 o 
   3 -10  10      146.77      139.63     19.79 o 
   4 -10  10       20.50        1.08     18.40 o 
  -6  -9  10        2.95       19.09     28.00 o 
  -5  -9  10       76.49       82.55     21.66 o 
  -4  -9  10       74.17       70.26     16.04 o 
  -3  -9  10      158.60      197.13     16.63 o 
  -2  -9  10      344.05      310.74     18.29 o 
  -1  -9  10       18.09       27.22     11.91 o 
   0  -9  10     1770.09     1823.19     78.16 o 
   1  -9  10      318.18      268.91     28.04 o 
   2  -9  10       24.98       19.56     14.76 o 
   3  -9  10      412.91      440.63     23.68 o 
   4  -9  10       63.14       49.18     16.50 o 
   5  -9  10       91.03       88.89     19.13 o 
  -7  -8  10       63.30       82.38     25.42 o 
  -6  -8  10        1.50        9.29     17.04 o 
  -5  -8  10       26.38       17.20     14.70 o 
  -4  -8  10       58.30       83.45     13.68 o 
  -3  -8  10      940.98      965.21     26.69 o 
  -2  -8  10     1170.09     1204.43     43.21 o 
  -1  -8  10      183.50      186.50     12.07 o 
   0  -8  10      462.37      405.88     15.21 o 
   1  -8  10      923.35      960.07     28.03 o 
   2  -8  10        2.14       -7.80     12.06 o 
   3  -8  10      502.47      459.01     22.02 o 
   4  -8  10       16.45       16.80     18.60 o 
   5  -8  10       16.93       23.56     15.50 o 
   6  -8  10       77.33       86.99     18.94 o 
  -7  -7  10       86.09      111.32     18.48 o 
  -6  -7  10       10.36      -14.48     14.48 o 
  -5  -7  10      873.18      812.94     28.63 o 
  -4  -7  10      424.35      379.88     16.04 o 
  -3  -7  10       92.29       92.13     10.40 o 
  -2  -7  10     1014.14      968.74     24.68 o 
  -1  -7  10      389.29      411.19     19.00 o 
   0  -7  10      319.07      359.05     15.18 o 
   1  -7  10      965.87      888.32     29.80 o 
   2  -7  10      351.16      358.14     28.66 o 
   3  -7  10      252.30      304.91     17.08 o 
   4  -7  10       30.86       11.32     12.21 o 
   5  -7  10       10.66        0.39     13.55 o 
   6  -7  10      132.75      153.00     18.53 o 
  -8  -6  10       13.33       -2.49     23.22 o 
  -7  -6  10      187.07      161.43     17.85 o 
  -6  -6  10        3.33       -5.32     13.30 o 
  -5  -6  10     1447.15     1495.12     40.86 o 
  -4  -6  10      995.36     1031.22     26.40 o 
  -3  -6  10       79.71       68.33      8.18 o 
  -2  -6  10      962.39      963.11     21.01 o 
  -1  -6  10     1022.75      972.43     26.56 o 
   0  -6  10        2.82        2.57      5.16 o 
   1  -6  10     2063.28     2165.38     35.21 o 
   2  -6  10       38.27       34.90      5.71 o 
   3  -6  10      240.12      204.76     14.86 o 
   4  -6  10       80.80       89.48     11.68 o 
   5  -6  10        6.30       -8.57     11.58 o 
   6  -6  10      472.03      475.39     42.70 o 
  -8  -5  10       47.51       44.41     18.00 o 
  -7  -5  10     1647.88     1645.29     48.48 o 
  -6  -5  10      408.67      380.19     27.28 o 
  -5  -5  10      183.51      207.20     14.48 o 
  -4  -5  10      806.59      815.17     21.90 o 
  -3  -5  10      726.96      693.15     15.60 o 
  -2  -5  10     3373.43     3355.44     52.92 o 
  -1  -5  10      479.26      527.70     15.00 o 
   0  -5  10      121.77      129.19      5.80 o 
   1  -5  10      187.08      164.74      7.84 o 
   2  -5  10       55.48       67.09      7.12 o 
   3  -5  10      202.61      205.05     13.71 o 
   4  -5  10      257.45      253.26     17.84 o 
   5  -5  10       27.28       29.60     16.53 o 
   6  -5  10      601.63      654.63     25.39 o 
   7  -5  10       18.61        2.25     26.47 o 
  -9  -4  10      254.37      272.32     53.57 o 
  -8  -4  10       41.39       18.73     17.70 o 
  -7  -4  10     1386.58     1288.93     41.81 o 
  -6  -4  10     1120.90     1049.45     31.85 o 
  -5  -4  10      121.10       96.93     17.46 o 
  -4  -4  10      874.07      871.88     18.06 o 
  -3  -4  10      175.58      184.87     17.12 o 
  -2  -4  10     1931.26     2013.73     36.23 o 
  -1  -4  10      270.61      224.23      6.59 o 
   0  -4  10       85.92       97.78      6.70 o 
   1  -4  10      846.04      811.87     18.97 o 
   2  -4  10      333.22      323.43     16.40 o 
   3  -4  10      219.69      206.90      9.17 o 
   4  -4  10      878.52      915.25     34.99 o 
   5  -4  10        4.55        6.31     14.59 o 
   6  -4  10     1030.34     1050.92     55.56 o 
  -9  -3  10      489.32      535.66     34.11 o 
  -8  -3  10      115.43      104.91     16.78 o 
  -7  -3  10      503.55      546.20     22.29 o 
  -6  -3  10     1317.42     1278.26     35.35 o 
  -5  -3  10      214.85      226.35     11.44 o 
  -4  -3  10     1069.93     1089.16     20.32 o 
  -3  -3  10      530.25      501.40     13.49 o 
  -2  -3  10      426.71      415.96     10.35 o 
  -1  -3  10      164.97      166.29      7.25 o 
   0  -3  10       40.76       50.07      5.06 o 
   1  -3  10      145.84      148.98      6.48 o 
   2  -3  10       23.20       27.08      5.28 o 
   3  -3  10     1623.70     1684.20     31.04 o 
   4  -3  10      917.38      931.29     23.21 o 
   5  -3  10       20.06       27.39     11.62 o 
   6  -3  10      750.86      688.74     52.97 o 
   7  -3  10      144.53      148.99     29.32 o 
  -9  -2  10      364.92      387.64     50.42 o 
  -8  -2  10      399.06      408.85     22.20 o 
  -7  -2  10      148.92      131.74     14.37 o 
  -6  -2  10     1600.45     1579.73     40.96 o 
  -5  -2  10      441.53      469.21     12.44 o 
  -4  -2  10      976.06      927.81     19.55 o 
  -3  -2  10       14.36       19.19      4.52 o 
  -2  -2  10      865.78      931.06     17.33 o 
  -1  -2  10     1749.16     1715.82     29.90 o 
   0  -2  10      650.61      634.44     17.03 o 
   1  -2  10     2383.33     2511.66     54.36 o 
   2  -2  10      704.94      695.60     15.76 o 
   3  -2  10     1412.49     1389.31     26.01 o 
   4  -2  10     1647.86     1703.74     35.60 o 
   5  -2  10      180.57      231.30     14.79 o 
   6  -2  10      406.42      436.40     24.33 o 
   7  -2  10      172.15      163.83     28.87 o 
  -9  -1  10      364.18      369.27     24.35 o 
  -8  -1  10      788.42      789.73     29.26 o 
  -7  -1  10       28.56       57.75     12.64 o 
  -6  -1  10     1202.22     1151.23     33.60 o 
  -5  -1  10        0.23        5.41      5.83 o 
  -4  -1  10       74.64       73.09      6.11 o 
  -3  -1  10      734.95      780.63     16.09 o 
  -2  -1  10      825.94      867.17     22.76 o 
  -1  -1  10     1023.48     1108.72     25.06 o 
   0  -1  10      141.86      194.33      7.33 o 
   1  -1  10     3708.90     3951.16     82.72 o 
   2  -1  10     1268.99     1250.18     35.99 o 
   3  -1  10      459.84      492.52     13.11 o 
   4  -1  10     1204.25     1119.71     40.64 o 
   5  -1  10      206.64      169.33     19.64 o 
   6  -1  10       76.59       44.91     21.07 o 
   7  -1  10      273.99      299.10     33.14 o 
 -10   0  10      114.53       83.60     39.74 o 
  -9   0  10      437.35      483.66     42.26 o 
  -8   0  10      236.86      236.31     17.57 o 
  -7   0  10        2.62        1.93     11.45 o 
  -6   0  10      643.44      673.41     26.27 o 
  -5   0  10      281.90      252.94     13.24 o 
  -4   0  10     1191.44     1194.91     23.06 o 
  -3   0  10        0.49        5.07      4.02 o 
  -2   0  10      995.71     1015.36     20.90 o 
  -1   0  10     8630.58     9231.09    234.82 o 
   0   0  10        2.96       -2.62     11.10 o 
   1   0  10     2601.06     2744.04    102.87 o 
   2   0  10     3301.86     3265.23     84.75 o 
   3   0  10       27.49       22.25      5.40 o 
   4   0  10      918.77     1078.99     58.71 o 
   5   0  10      525.24      609.83     28.04 o 
   6   0  10       20.48       39.36     20.99 o 
   7   0  10      202.73      160.76     30.89 o 
 -10   1  10      140.86      169.53     38.16 o 
  -9   1  10      214.15      225.73     20.03 o 
  -8   1  10      131.52      125.06     15.97 o 
  -7   1  10      125.98      131.79     16.25 o 
  -6   1  10      149.34      118.86     13.52 o 
  -5   1  10       47.98       77.07      6.54 o 
  -4   1  10      746.85      740.64     18.25 o 
  -3   1  10     1835.57     2095.46     36.16 o 
  -2   1  10     2019.25     2261.56     42.98 o 
  -1   1  10     7852.93     8366.63    212.90 o 
   0   1  10       18.27        0.15     10.72 o 
   1   1  10      139.50      143.59     15.15 o 
   2   1  10     2543.73     2578.86     67.91 o 
   3   1  10      727.24      741.29     20.95 o 
   4   1  10      140.12      126.59      9.84 o 
   5   1  10      256.05      206.42     22.19 o 
   6   1  10       26.98       20.32     19.94 o 
   7   1  10      150.93      193.75     30.59 o 
 -10   2  10       60.77       39.14     38.69 o 
  -9   2  10      126.96      148.92     22.32 o 
  -8   2  10        1.91       -3.80     13.01 o 
  -7   2  10       14.04        3.53     10.95 o 
  -6   2  10     1988.63     2120.53     44.37 o 
  -5   2  10      149.98      161.76      7.61 o 
  -4   2  10     1936.95     2005.90     35.85 o 
  -3   2  10     4044.93     3914.27     65.59 o 
  -2   2  10      131.76      153.44      6.99 o 
  -1   2  10     6477.46     6935.39    177.16 o 
   0   2  10     1032.44      962.45     22.40 o 
   1   2  10      354.81      323.53     25.08 o 
   2   2  10      279.75      263.94      8.18 o 
   3   2  10        5.08       -4.81      6.45 o 
   4   2  10       77.10       94.00      9.49 o 
   5   2  10      196.55      230.71     23.24 o 
   6   2  10      188.99      207.77     27.82 o 
   7   2  10      115.07      136.16     30.82 o 
 -10   3  10       38.85       68.53     39.89 o 
  -9   3  10      159.45      175.24     28.39 o 
  -8   3  10       99.19      118.44     16.00 o 
  -7   3  10       77.73       60.47     11.82 o 
  -6   3  10     1809.39     1594.09     41.01 o 
  -5   3  10      366.96      414.44     11.10 o 
  -4   3  10      908.23      845.51     17.91 o 
  -3   3  10     3978.39     4189.48     70.12 o 
  -2   3  10      103.29      136.05     10.67 o 
  -1   3  10      356.59      356.51     11.80 o 
   0   3  10      857.05      861.39     20.33 o 
   1   3  10      343.92      336.62     10.15 o 
   2   3  10      906.71      905.50     19.44 o 
   3   3  10       65.86       66.21      7.42 o 
   4   3  10      140.50      104.22     17.40 o 
   5   3  10      168.72      175.90     23.32 o 
   6   3  10      231.94      172.30     27.07 o 
  -9   4  10      230.28      208.62     20.13 o 
  -8   4  10      597.15      575.10     24.38 o 
  -7   4  10       35.44       34.81     12.37 o 
  -6   4  10     2507.76     2672.81     78.20 o 
  -5   4  10      661.14      674.81     15.66 o 
  -4   4  10      110.78      118.13      6.67 o 
  -3   4  10     3366.14     3354.58     56.99 o 
  -2   4  10     2000.04     2029.97     52.54 o 
  -1   4  10     1139.71     1111.75     26.84 o 
   0   4  10      593.10      596.94     16.44 o 
   1   4  10       68.11       71.31      5.94 o 
   2   4  10      443.56      394.24     11.58 o 
   3   4  10      405.21      413.44     19.50 o 
   4   4  10     1184.47     1131.82     53.76 o 
   5   4  10      172.00      181.53     25.57 o 
   6   4  10       17.48       35.09     25.19 o 
  -9   5  10      342.35      310.71     22.53 o 
  -8   5  10     1250.89     1217.75     37.79 o 
  -7   5  10        0.77        6.20     12.62 o 
  -6   5  10      378.65      341.27     17.34 o 
  -5   5  10     1137.90     1164.05     27.47 o 
  -4   5  10      218.49      228.59      8.61 o 
  -3   5  10      595.70      553.54     13.97 o 
  -2   5  10       76.43       87.37      6.43 o 
  -1   5  10      166.61      167.92      8.11 o 
   0   5  10      630.95      647.64     15.87 o 
   1   5  10     1176.74     1139.35     21.17 o 
   2   5  10     1769.31     1810.11     53.26 o 
   3   5  10       20.25       13.05     15.30 o 
   4   5  10      514.19      500.72     33.67 o 
   5   5  10      619.52      608.69     40.41 o 
   6   5  10        9.35      -10.42     26.62 o 
  -9   6  10      308.97      325.15     24.21 o 
  -8   6  10     1106.31     1067.63     56.00 o 
  -7   6  10       48.40       23.59     13.72 o 
  -6   6  10      399.72      482.58     20.18 o 
  -5   6  10      703.11      671.50     20.03 o 
  -4   6  10      216.55      221.65     11.27 o 
  -3   6  10      291.32      331.62     10.63 o 
  -2   6  10      801.62      828.13     16.57 o 
  -1   6  10      820.30      829.88     19.50 o 
   0   6  10       29.39       31.29      6.68 o 
   1   6  10       54.04       48.64     11.02 o 
   2   6  10     1012.03      894.06     45.06 o 
   3   6  10      630.93      619.41     37.42 o 
   4   6  10       98.62      129.42     25.27 o 
   5   6  10      595.06      681.42     46.94 o 
  -9   7  10      132.50      149.56     28.07 o 
  -8   7  10      637.77      612.11     27.04 o 
  -7   7  10      101.08      147.43     20.74 o 
  -6   7  10        0.67       13.71     12.32 o 
  -5   7  10       91.60      106.29     13.16 o 
  -4   7  10      695.70      613.67     18.72 o 
  -3   7  10       16.71        6.24      8.06 o 
  -2   7  10      179.61      170.10     16.07 o 
  -1   7  10      869.85      905.27     20.34 o 
   0   7  10      209.17      257.85     19.76 o 
   1   7  10       59.39       64.88      9.72 o 
   2   7  10     1111.27     1245.87     55.04 o 
   3   7  10      509.48      461.28     33.82 o 
   4   7  10       23.76       19.42     23.62 o 
   5   7  10     1024.16     1044.25     61.48 o 
  -8   8  10      280.56      282.25     22.28 o 
  -7   8  10      225.36      230.91     19.25 o 
  -6   8  10       77.31       75.50     14.42 o 
  -5   8  10       74.25       53.69     13.44 o 
  -4   8  10       12.13       16.51      9.87 o 
  -3   8  10      297.97      330.88     17.15 o 
  -2   8  10      707.62      800.42     29.59 o 
  -1   8  10      843.63      943.18     32.78 o 
   0   8  10      346.81      371.14     18.58 o 
   1   8  10      311.64      310.21     35.05 o 
   2   8  10      563.27      487.78     41.46 o 
   3   8  10      660.66      722.77     28.42 o 
   4   8  10        6.06       31.12     27.37 o 
  -8   9  10       37.69       49.94     37.42 o 
  -7   9  10       17.11       27.45     17.48 o 
  -6   9  10       89.97      100.95     16.44 o 
  -5   9  10      298.02      321.91     29.49 o 
  -4   9  10       24.82       16.33     13.23 o 
  -3   9  10     1062.41     1070.61     31.57 o 
  -2   9  10        8.67       -2.14     13.26 o 
  -1   9  10       70.61       32.59     13.84 o 
   0   9  10     1896.44     1916.08    116.07 o 
   1   9  10       51.96       39.25     13.82 o 
   2   9  10      303.32      321.57     36.25 o 
   3   9  10      393.20      356.52     21.80 o 
  -7  10  10       16.25       24.27     24.13 o 
  -6  10  10       86.39      117.67     22.53 o 
  -5  10  10      219.90      181.91     21.80 o 
  -4  10  10       14.75       18.87     16.77 o 
  -3  10  10      481.27      485.75     26.32 o 
  -2  10  10      597.35      710.64     32.06 o 
  -1  10  10       32.86       69.28     20.77 o 
   0  10  10      683.92      703.43     30.90 o 
   1  10  10      189.25      217.17     39.74 o 
   2  10  10        0.93       13.75     17.20 o 
  -6  11  10       13.78       46.11     34.94 o 
  -5  11  10      346.15      397.24     28.29 o 
  -4  11  10        1.65       17.14     19.32 o 
  -3  11  10      252.42      181.73     21.89 o 
  -2  11  10      655.10      702.08     33.22 o 
  -1  11  10       10.66        6.00     17.84 o 
   0  11  10      406.80      357.21     25.25 o 
   1  11  10       24.37       24.07     19.83 o 
  -4  12  10      266.42      326.28     28.64 o 
  -3  12  10      101.03      156.25     24.27 o 
  -2  12  10      376.01      326.89     27.09 o 
  -1  12  10        1.74       -0.11     21.02 o 
  -1 -12  11       57.51       61.63     37.49 o 
   0 -12  11       19.65       19.35     23.17 o 
  -3 -11  11      199.13      194.03     25.39 o 
  -2 -11  11        1.04        8.54     20.37 o 
  -1 -11  11       45.23       64.64     21.15 o 
   0 -11  11       24.31       40.81     36.14 o 
   1 -11  11       98.23       98.58     20.77 o 
   2 -11  11      198.79      225.56     34.72 o 
   3 -11  11        7.19       12.18     20.92 o 
  -5 -10  11       37.35       11.92     33.89 o 
  -4 -10  11       96.62       87.34     27.78 o 
  -3 -10  11       52.37       55.07     19.69 o 
  -2 -10  11       13.35        4.53     17.88 o 
  -1 -10  11      490.57      491.27     30.82 o 
   0 -10  11      112.64      120.27     18.65 o 
   1 -10  11      105.20      103.64     17.94 o 
   2 -10  11      161.59      132.27     18.51 o 
   3 -10  11       45.07       23.26     29.39 o 
   4 -10  11      326.86      289.78     30.55 o 
  -6  -9  11      353.70      355.62     38.09 o 
  -5  -9  11       72.41       85.93     22.10 o 
  -4  -9  11       29.27       29.89     16.16 o 
  -3  -9  11      161.62      183.56     17.37 o 
  -2  -9  11       46.31       51.62     16.30 o 
  -1  -9  11      188.81      184.65     18.64 o 
   0  -9  11      121.75      137.66     16.55 o 
   1  -9  11      319.49      287.06     31.53 o 
   2  -9  11      454.21      475.11     24.17 o 
   3  -9  11       18.88        2.75     15.51 o 
   4  -9  11       61.86       58.70     17.26 o 
   5  -9  11      136.49      153.38     20.61 o 
  -6  -8  11      110.19      120.28     26.02 o 
  -5  -8  11        3.96      -11.81     15.04 o 
  -4  -8  11      152.71      174.16     16.74 o 
  -3  -8  11      727.90      674.05     24.99 o 
  -2  -8  11        0.16      -10.64     11.34 o 
  -1  -8  11      570.24      612.45     31.55 o 
   0  -8  11      105.53      133.54     14.80 o 
   1  -8  11      367.29      393.49     36.07 o 
   2  -8  11      456.34      466.89     22.06 o 
   3  -8  11      134.85      155.73     15.65 o 
   4  -8  11       36.37       36.69     14.49 o 
   5  -8  11       89.38      101.38     16.41 o 
  -7  -7  11       12.99        5.36     17.73 o 
  -6  -7  11      106.48      109.83     17.43 o 
  -5  -7  11       79.09       96.93     15.40 o 
  -4  -7  11      122.06       97.65     13.91 o 
  -3  -7  11     1388.29     1337.87     43.28 o 
  -2  -7  11       22.33        8.35      9.05 o 
  -1  -7  11      700.59      690.46     19.95 o 
   0  -7  11      706.63      713.73     19.83 o 
   1  -7  11      221.48      202.38     12.67 o 
   2  -7  11      605.27      608.51     23.78 o 
   3  -7  11       89.95       95.35     12.12 o 
   4  -7  11       20.80       18.98     11.32 o 
   5  -7  11       21.75       32.09     24.22 o 
   6  -7  11       18.29       34.72     29.02 o 
  -8  -6  11      128.13      104.07     40.04 o 
  -7  -6  11       17.38       18.44     16.39 o 
  -6  -6  11      522.12      509.63     22.99 o 
  -5  -6  11      160.57      106.88     14.08 o 
  -4  -6  11       72.69      103.85     11.21 o 
  -3  -6  11     4359.95     4027.00     78.00 o 
  -2  -6  11       46.35       35.26      8.49 o 
  -1  -6  11      662.22      736.71     17.72 o 
   0  -6  11     1289.50     1270.62     35.83 o 
   1  -6  11      307.24      329.42      9.43 o 
   2  -6  11      362.74      357.27     13.26 o 
   3  -6  11      187.58      230.34     23.24 o 
   4  -6  11       91.68       74.38     19.94 o 
   5  -6  11        6.88       -9.90     20.84 o 
   6  -6  11       10.60      -25.42     25.42 o 
  -8  -5  11      255.36      243.68     21.14 o 
  -7  -5  11       15.94       -8.33     14.41 o 
  -6  -5  11      571.91      578.65     23.64 o 
  -5  -5  11      420.60      449.32     22.17 o 
  -4  -5  11        2.33        7.11      9.76 o 
  -3  -5  11     4401.83     4316.91     73.57 o 
  -2  -5  11       89.37       67.68     12.74 o 
  -1  -5  11       86.58       94.14     12.74 o 
   0  -5  11     1081.99     1124.53     19.54 o 
   1  -5  11       60.02       63.04      7.51 o 
   2  -5  11      320.17      332.04     14.21 o 
   3  -5  11        0.54       -8.17     11.92 o 
   4  -5  11      115.97      123.93     18.63 o 
   5  -5  11      145.52      152.96     23.39 o 
   6  -5  11       41.10       51.29     25.19 o 
  -9  -4  11      200.29      147.79     38.84 o 
  -8  -4  11      487.18      462.00     42.61 o 
  -7  -4  11       29.94       45.48     14.85 o 
  -6  -4  11      780.08      733.75     26.13 o 
  -5  -4  11      851.85      801.97     39.90 o 
  -4  -4  11        0.56       -0.46      7.48 o 
  -3  -4  11      934.21      875.08     18.87 o 
  -2  -4  11     1040.72     1038.52     18.90 o 
  -1  -4  11      608.51      574.54     13.06 o 
   0  -4  11      491.48      456.29     13.30 o 
   1  -4  11       17.95       17.53      5.99 o 
   2  -4  11      267.53      303.03     10.85 o 
   3  -4  11      154.85      176.15     10.29 o 
   4  -4  11      255.87      279.04     18.62 o 
   5  -4  11      567.96      583.87     38.09 o 
   6  -4  11       28.73       19.27     24.07 o 
  -9  -3  11      127.30      157.91     22.26 o 
  -8  -3  11      601.43      619.38     26.66 o 
  -7  -3  11      156.65      138.99     17.32 o 
  -6  -3  11      175.99      230.41     15.29 o 
  -5  -3  11     1467.13     1391.72     47.66 o 
  -4  -3  11      113.17      126.62      7.97 o 
  -3  -3  11      792.16      875.56     20.58 o 
  -2  -3  11      273.61      292.95      9.94 o 
  -1  -3  11       25.74       16.35      5.49 o 
   0  -3  11      514.27      557.22     28.57 o 
   1  -3  11       53.26       46.49      5.54 o 
   2  -3  11     1007.35      996.46     22.02 o 
   3  -3  11       50.76       49.02      8.49 o 
   4  -3  11      278.45      278.37     13.03 o 
   5  -3  11      820.87      787.47     53.84 o 
   6  -3  11       14.38      -11.92     21.22 o 
  -9  -2  11        4.15      -14.64     17.37 o 
  -8  -2  11      721.70      781.06     29.39 o 
  -7  -2  11      516.86      563.29     22.84 o 
  -6  -2  11      556.93      574.44     25.82 o 
  -5  -2  11      794.87      789.82     20.82 o 
  -4  -2  11      585.50      593.34     14.57 o 
  -3  -2  11      450.95      368.46     10.19 o 
  -2  -2  11      849.78      818.22     23.25 o 
  -1  -2  11      765.89      749.55     16.95 o 
   0  -2  11      583.31      621.06     35.02 o 
   1  -2  11      126.49      148.64      9.89 o 
   2  -2  11     1130.39     1176.01     24.17 o 
   3  -2  11     1126.19     1212.16     30.01 o 
   4  -2  11      138.01      155.52     10.24 o 
   5  -2  11      936.92      993.83     30.29 o 
   6  -2  11       78.91      105.95     24.22 o 
   7  -2  11      281.95      242.19     33.82 o 
  -9  -1  11        1.90       -6.65     17.51 o 
  -8  -1  11      331.59      304.08     23.57 o 
  -7  -1  11      604.49      572.87     36.15 o 
  -6  -1  11      179.02      176.14     13.16 o 
  -5  -1  11     1318.55     1384.93     27.67 o 
  -4  -1  11       31.68       29.36      5.65 o 
  -3  -1  11       51.20       80.19      5.06 o 
  -2  -1  11      506.74      514.45     19.78 o 
  -1  -1  11      208.68      232.76      7.53 o 
   0  -1  11     2791.90     2837.65     70.91 o 
   1  -1  11       37.31       35.97      6.36 o 
   2  -1  11     1597.51     1563.42     44.21 o 
   3  -1  11     1454.36     1399.57     33.41 o 
   4  -1  11        0.23       10.26      8.65 o 
   5  -1  11     1235.67     1289.13     61.48 o 
   6  -1  11      173.03      122.97     24.07 o 
   7  -1  11      123.15       90.73     28.12 o 
  -9   0  11        1.53       -6.78     16.40 o 
  -8   0  11      179.93      201.85     17.87 o 
  -7   0  11      611.06      585.56     22.56 o 
  -6   0  11      209.61      234.46     16.06 o 
  -5   0  11       14.23       12.50      6.56 o 
  -4   0  11     1012.08     1016.97     23.18 o 
  -3   0  11     1620.09     1556.23     37.42 o 
  -2   0  11     2709.35     2852.90     70.11 o 
  -1   0  11      769.53      862.58     24.73 o 
   0   0  11     2448.48     2517.38     96.27 o 
   1   0  11     1343.18     1446.29     60.43 o 
   2   0  11      951.68     1031.65     30.77 o 
   3   0  11     3166.15     3167.17     69.57 o 
   4   0  11      172.31      203.66     14.71 o 
   5   0  11      439.99      404.59     28.87 o 
   6   0  11      197.72      161.66     25.64 o 
  -9   1  11        2.27      -10.68     16.91 o 
  -8   1  11        3.13        0.17     13.39 o 
  -7   1  11      290.02      260.63     25.22 o 
  -6   1  11       21.64        3.32      9.66 o 
  -5   1  11      139.46      138.64      8.39 o 
  -4   1  11      938.65      884.27     24.14 o 
  -3   1  11     1997.78     2217.67     48.20 o 
  -2   1  11     1802.23     1820.80     40.79 o 
  -1   1  11      314.76      333.26     12.70 o 
   0   1  11     5541.19     5738.67    206.27 o 
   1   1  11     1214.41     1238.22     52.04 o 
   2   1  11      202.53      217.32     13.38 o 
   3   1  11     1317.41     1290.59     38.01 o 
   4   1  11       16.64       27.81     11.59 o 
   5   1  11      242.38      239.64     23.62 o 
   6   1  11       45.34       22.72     20.99 o 
  -9   2  11       10.39       -3.24     17.05 o 
  -8   2  11        2.55       -7.08     13.97 o 
  -7   2  11      150.47      150.53     14.48 o 
  -6   2  11       11.17        5.97      9.96 o 
  -5   2  11     2014.88     2043.38     37.70 o 
  -4   2  11     1537.09     1677.62     34.69 o 
  -3   2  11     2083.16     1977.66     34.10 o 
  -2   2  11     3358.84     3469.59     75.45 o 
  -1   2  11      114.49      112.54     10.50 o 
   0   2  11      787.85      803.41     19.56 o 
   1   2  11     2470.76     2459.99     64.67 o 
   2   2  11        0.65        5.60      4.43 o 
   3   2  11      184.69      173.51      9.48 o 
   4   2  11       42.64       30.70     17.73 o 
   5   2  11       72.93       64.41     20.24 o 
   6   2  11       96.59      101.67     24.14 o 
  -9   3  11        0.48       -4.53     17.06 o 
  -8   3  11        0.23       -2.37     13.81 o 
  -7   3  11      450.77      490.84     20.68 o 
  -6   3  11      138.69      178.57     18.46 o 
  -5   3  11     4330.45     4389.97     75.18 o 
  -4   3  11      496.14      461.59     18.31 o 
  -3   3  11      340.97      341.64      9.10 o 
  -2   3  11     3181.89     3194.36     70.24 o 
  -1   3  11      238.55      276.01      9.62 o 
   0   3  11     1114.71     1143.64     24.82 o 
   1   3  11      816.55      823.10     17.61 o 
   2   3  11      367.53      386.58     12.97 o 
   3   3  11      124.10      141.64     14.36 o 
   4   3  11       19.80       55.19     16.27 o 
   5   3  11      614.74      580.42     38.46 o 
   6   3  11      190.98      245.11     31.42 o 
  -9   4  11       91.78       75.39     18.32 o 
  -8   4  11        0.26        2.64     14.29 o 
  -7   4  11     2078.82     1889.67     48.82 o 
  -6   4  11        3.59       -2.29     10.77 o 
  -5   4  11     3547.60     3572.09     69.23 o 
  -4   4  11     4724.70     5054.88     95.88 o 
  -3   4  11       41.86       52.06      5.25 o 
  -2   4  11     2077.97     2014.94     57.05 o 
  -1   4  11      129.53      108.57     12.79 o 
   0   4  11       54.09       44.98      6.29 o 
   1   4  11      432.35      446.26     14.28 o 
   2   4  11       60.21       71.48      7.68 o 
   3   4  11      222.91      246.97     15.13 o 
   4   4  11        5.88       41.24     18.67 o 
   5   4  11      419.20      420.19     33.29 o 
   6   4  11      321.16      361.33     37.04 o 
  -9   5  11      406.32      418.81     25.57 o 
  -8   5  11       14.65        9.97     15.24 o 
  -7   5  11     2174.26     2227.71     56.40 o 
  -6   5  11      270.09      335.82     17.16 o 
  -5   5  11     1739.72     1697.87     36.94 o 
  -4   5  11     2151.13     2112.04     38.80 o 
  -3   5  11        1.90       -3.45      4.96 o 
  -2   5  11      716.47      665.27     14.66 o 
  -1   5  11       16.63       35.00      7.31 o 
   0   5  11      536.77      596.93     20.43 o 
   1   5  11       18.66       21.11      7.18 o 
   2   5  11      224.16      267.64     19.76 o 
   3   5  11      692.74      684.94     38.31 o 
   4   5  11      159.33      201.77     25.12 o 
   5   5  11      469.68      564.90     40.56 o 
  -9   6  11      786.14      767.55     32.47 o 
  -8   6  11      199.64      196.51     19.65 o 
  -7   6  11     1498.89     1415.13     40.66 o 
  -6   6  11     1183.28     1178.89     34.13 o 
  -5   6  11       17.29       29.22     10.90 o 
  -4   6  11     1060.04     1027.91     24.99 o 
  -3   6  11      126.60      128.77      9.00 o 
  -2   6  11      363.02      377.29      9.94 o 
  -1   6  11        7.03       12.18      8.10 o 
   0   6  11        3.10        1.61      7.63 o 
   1   6  11      280.06      315.39     17.20 o 
   2   6  11      136.72      121.92     19.72 o 
   3   6  11      905.24      859.20     46.56 o 
   4   6  11      399.26      268.95     29.17 o 
   5   6  11       97.62       72.81     27.82 o 
  -8   7  11       12.01       44.11     21.98 o 
  -7   7  11      207.83      281.01     19.87 o 
  -6   7  11      712.55      709.69     25.98 o 
  -5   7  11       67.17       47.28     12.15 o 
  -4   7  11       60.13       62.58     10.06 o 
  -3   7  11        0.11       -1.79      8.09 o 
  -2   7  11      103.55      102.92     10.19 o 
  -1   7  11      310.87      306.69     14.83 o 
   0   7  11     1173.01     1174.71     55.79 o 
   1   7  11      345.67      291.15     25.42 o 
   2   7  11      203.44      161.58     24.14 o 
   3   7  11      982.32      910.78     51.36 o 
   4   7  11      550.04      626.46     43.79 o 
  -8   8  11       97.37       99.15     24.02 o 
  -7   8  11       23.41       15.71     20.43 o 
  -6   8  11      310.11      281.23     22.65 o 
  -5   8  11        7.50        7.26     15.65 o 
  -4   8  11      243.45      292.81     17.58 o 
  -3   8  11       50.08       62.93     11.52 o 
  -2   8  11      224.97      248.34     19.31 o 
  -1   8  11      542.87      561.58     23.71 o 
   0   8  11       25.39       25.81     10.72 o 
   1   8  11     1268.55     1159.04     58.26 o 
   2   8  11      212.45      208.22     27.82 o 
   3   8  11      236.69      204.32     31.57 o 
  -7   9  11      276.92      293.71     26.64 o 
  -6   9  11      124.65      152.80     21.00 o 
  -5   9  11      147.29      128.50     32.69 o 
  -4   9  11       66.36       87.25     14.77 o 
  -3   9  11       15.25       37.42     15.06 o 
  -2   9  11     1009.93      933.25     34.63 o 
  -1   9  11      977.39      916.52     33.61 o 
   0   9  11        3.01        4.70     13.53 o 
   1   9  11      484.48      471.05     23.47 o 
   2   9  11      353.27      324.89     34.72 o 
   3   9  11       76.14       58.93     29.84 o 
  -6  10  11       24.84        4.13     20.66 o 
  -5  10  11       45.34       36.07     20.00 o 
  -4  10  11      435.91      471.55     45.33 o 
  -3  10  11       54.67       27.09     17.65 o 
  -2  10  11       92.91       86.45     17.39 o 
  -1  10  11      808.32      785.10     33.12 o 
   0  10  11       54.51       74.34     17.42 o 
   1  10  11      276.86      279.02     21.22 o 
  -5  11  11        3.56       -5.78     22.75 o 
  -4  11  11      497.56      482.53     29.58 o 
  -3  11  11      501.56      557.10     30.33 o 
  -2  11  11      120.14      140.18     20.42 o 
  -1  11  11      388.32      398.11     25.98 o 
   0  11  11       17.11       15.81     19.34 o 
  -2 -11  12       71.47       58.72     22.72 o 
  -1 -11  12        0.78       -1.66     20.39 o 
   0 -11  12      272.17      238.54     24.75 o 
   1 -11  12       51.08       15.20     20.93 o 
  -4 -10  12      173.23      203.34     26.22 o 
  -3 -10  12       84.53       87.22     27.78 o 
  -2 -10  12      190.86      212.20     22.29 o 
  -1 -10  12       25.24        4.33     17.25 o 
   0 -10  12      214.52      246.94     21.29 o 
   1 -10  12       27.38       21.99     17.60 o 
   2 -10  12       55.62       50.57     21.03 o 
   3 -10  12       80.60       80.35     26.92 o 
  -5  -9  12      270.15      262.60     27.36 o 
  -4  -9  12      186.26      231.53     24.11 o 
  -3  -9  12        9.57       12.11     17.44 o 
  -2  -9  12      117.00       83.30     17.79 o 
  -1  -9  12        0.21        2.46     15.05 o 
   0  -9  12      278.61      302.83     20.60 o 
   1  -9  12       36.33       32.94     15.17 o 
   2  -9  12      162.85      181.67     17.97 o 
   3  -9  12      142.50      158.41     17.57 o 
   4  -9  12       10.30        7.10     16.01 o 
  -6  -8  12       77.68       97.58     23.68 o 
  -5  -8  12      108.67       70.43     20.04 o 
  -4  -8  12      378.14      347.63     24.27 o 
  -3  -8  12        0.30       -0.98     15.66 o 
  -2  -8  12      208.06      234.28     18.39 o 
  -1  -8  12       21.15       48.91     13.49 o 
   0  -8  12      199.67      147.75     15.02 o 
   1  -8  12      156.55      215.47     16.14 o 
   2  -8  12       76.17       81.73     13.08 o 
   3  -8  12      539.40      543.23     37.83 o 
   4  -8  12       17.95        0.82     24.37 o 
   5  -8  12      156.92      139.24     31.42 o 
  -7  -7  12      363.42      371.89     30.41 o 
  -6  -7  12       34.83       28.57     19.71 o 
  -5  -7  12       72.65       97.50     18.72 o 
  -4  -7  12      325.32      337.68     22.23 o 
  -3  -7  12      209.40      200.72     17.77 o 
  -2  -7  12      157.27      132.91     14.62 o 
  -1  -7  12        0.05        8.82     11.62 o 
   0  -7  12      745.92      782.18     27.93 o 
   1  -7  12      448.14      418.81     19.17 o 
   2  -7  12       23.35       13.55      8.13 o 
   3  -7  12      671.31      709.16     43.34 o 
   4  -7  12      217.06      189.85     26.69 o 
   5  -7  12       81.43       53.99     25.94 o 
  -7  -6  12      433.23      442.11     46.00 o 
  -6  -6  12        8.95        3.28     14.76 o 
  -5  -6  12      164.10      136.96     17.45 o 
  -4  -6  12      489.02      459.87     19.52 o 
  -3  -6  12     1306.79     1244.34     29.88 o 
  -2  -6  12      321.99      345.54     15.56 o 
  -1  -6  12        0.13        0.68      8.70 o 
   0  -6  12      107.94      109.37      7.08 o 
   1  -6  12     1214.71     1204.30     69.43 o 
   2  -6  12        2.36       18.74     15.15 o 
   3  -6  12      559.45      566.70     35.99 o 
   4  -6  12      223.89      243.24     26.77 o 
   5  -6  12        8.29       -6.52     22.27 o 
  -8  -5  12        1.70      -19.65     22.15 o 
  -7  -5  12      693.74      647.90     27.53 o 
  -6  -5  12        3.58       -1.86     12.80 o 
  -5  -5  12      575.51      608.98     31.97 o 
  -4  -5  12       57.98       97.07     14.71 o 
  -3  -5  12     1067.26     1030.33     25.14 o 
  -2  -5  12      977.36      946.18     18.38 o 
  -1  -5  12      687.72      691.97     16.47 o 
   0  -5  12      181.83      202.10     12.21 o 
   1  -5  12      233.44      248.62     13.28 o 
   2  -5  12       66.02       90.53     10.41 o 
   3  -5  12      216.00      207.67     17.60 o 
   4  -5  12      396.83      345.13     27.82 o 
   5  -5  12      121.28      142.61     24.22 o 
   6  -5  12      284.13      335.99     35.84 o 
  -8  -4  12       18.69       23.24     18.27 o 
  -7  -4  12      910.77      918.32     48.31 o 
  -6  -4  12       19.56       30.14     13.18 o 
  -5  -4  12      440.32      370.67     23.43 o 
  -4  -4  12      577.85      496.17     18.67 o 
  -3  -4  12      282.20      298.38     11.82 o 
  -2  -4  12      446.93      452.63     10.92 o 
  -1  -4  12      897.69      822.89     48.46 o 
   0  -4  12        7.26        4.05      6.26 o 
   1  -4  12      547.03      571.61     18.23 o 
   2  -4  12       47.12       54.15      9.15 o 
   3  -4  12      484.87      531.90     19.29 o 
   4  -4  12      197.20      189.31     17.78 o 
   5  -4  12      150.04      121.69     23.47 o 
   6  -4  12      448.94      490.37     38.99 o 
  -9  -3  12      204.92      170.70     40.83 o 
  -8  -3  12       55.54       55.72     22.78 o 
  -7  -3  12      822.81      844.84     30.22 o 
  -6  -3  12      136.51      128.63     14.24 o 
  -5  -3  12      315.18      393.50     16.92 o 
  -4  -3  12     1170.12     1268.05     34.40 o 
  -3  -3  12      571.32      546.87     13.52 o 
  -2  -3  12      963.27      922.11     21.82 o 
  -1  -3  12      289.51      287.52      9.93 o 
   0  -3  12       17.07       10.60      5.43 o 
   1  -3  12      505.91      501.66     13.39 o 
   2  -3  12      154.65      167.68      9.56 o 
   3  -3  12     1018.90     1000.36     33.91 o 
   4  -3  12      743.44      790.99     72.32 o 
   5  -3  12       87.96      123.67     35.58 o 
   6  -3  12      322.65      339.51     33.29 o 
  -9  -2  12      449.50      441.31     26.58 o 
  -8  -2  12       49.70       52.90     16.36 o 
  -7  -2  12      625.49      646.44     40.52 o 
  -6  -2  12      993.22     1075.84     31.73 o 
  -5  -2  12        0.14        5.93      9.17 o 
  -4  -2  12      952.84      932.24     22.52 o 
  -3  -2  12      107.58      133.65      6.65 o 
  -2  -2  12      175.76      212.75     13.35 o 
  -1  -2  12      650.29      653.40     15.77 o 
   0  -2  12       32.99       29.62     17.47 o 
   1  -2  12     1469.45     1563.43     45.02 o 
   2  -2  12      150.81      149.30      7.80 o 
   3  -2  12     1519.39     1608.66     38.48 o 
   4  -2  12      680.96      691.27     31.17 o 
   5  -2  12        2.58       -6.50     15.01 o 
   6  -2  12      706.92      718.98     45.51 o 
  -9  -1  12      238.40      241.78     21.87 o 
  -8  -1  12       33.07       49.25     15.97 o 
  -7  -1  12      324.30      323.74     18.31 o 
  -6  -1  12      870.98      829.51     36.10 o 
  -5  -1  12        0.80        1.28      8.94 o 
  -4  -1  12      428.21      452.37     14.14 o 
  -3  -1  12       89.14       80.23      5.66 o 
  -2  -1  12       11.25       10.60      5.51 o 
  -1  -1  12     2098.78     2104.28     47.23 o 
   0  -1  12      276.16      292.00     10.37 o 
   1  -1  12     2232.25     2154.47     86.15 o 
   2  -1  12     1846.64     2120.43     85.25 o 
   3  -1  12     1501.68     1431.92     47.49 o 
   4  -1  12      535.71      539.04     19.28 o 
   5  -1  12       46.20       23.69     18.60 o 
   6  -1  12      459.36      443.43     34.79 o 
  -9   0  12      108.89      156.50     20.29 o 
  -8   0  12      390.30      373.94     21.36 o 
  -7   0  12       78.57       90.35     13.99 o 
  -6   0  12      298.65      342.79     16.53 o 
  -5   0  12       20.33       33.40      9.14 o 
  -4   0  12      568.66      596.89     14.24 o 
  -3   0  12      241.40      246.33     10.73 o 
  -2   0  12      407.00      424.01     13.01 o 
  -1   0  12     2917.37     3054.83    112.39 o 
   0   0  12       37.30       79.25     16.95 o 
   1   0  12     1855.91     1897.22     76.33 o 
   2   0  12      526.88      495.62     30.52 o 
   3   0  12     1823.47     1873.50     47.67 o 
   4   0  12      435.37      454.25     21.30 o 
   5   0  12      311.08      329.16     26.99 o 
   6   0  12      221.94      238.06     28.72 o 
  -9   1  12        7.26       -2.42     16.95 o 
  -8   1  12      597.08      663.56     26.57 o 
  -7   1  12      165.22      155.88     14.92 o 
  -6   1  12      373.60      352.32     18.62 o 
  -5   1  12        0.54       -2.56     10.96 o 
  -4   1  12       11.49       -4.38      5.34 o 
  -3   1  12     1528.17     1522.87     36.17 o 
  -2   1  12     3608.87     3784.60     81.95 o 
  -1   1  12     4341.44     4468.13    162.48 o 
   1   1  12      911.85      896.46     43.11 o 
   2   1  12      329.50      383.22     26.47 o 
   3   1  12      350.01      368.74     27.14 o 
   4   1  12      367.94      397.99     18.63 o 
   5   1  12      176.34      164.96     23.02 o 
   6   1  12       68.38       25.64     23.47 o 
  -9   2  12       35.00       30.24     17.67 o 
  -8   2  12      199.16      147.96     17.57 o 
  -7   2  12       62.62       47.54     13.49 o 
  -6   2  12      362.97      411.07     17.72 o 
  -5   2  12      360.20      403.42     25.00 o 
  -4   2  12     1992.81     2202.91     38.95 o 
  -3   2  12     1647.94     1650.17     47.21 o 
  -2   2  12      329.05      327.55     11.53 o 
  -1   2  12     1405.88     1386.15     53.91 o 
   0   2  12      228.97      234.45     12.01 o 
   1   2  12     2118.47     2075.63     55.65 o 
   2   2  12      422.98      383.15     25.64 o 
   3   2  12       31.70       49.56      9.36 o 
   4   2  12      332.72      309.59     23.84 o 
   5   2  12       61.38       96.42     21.82 o 
   6   2  12       93.90       94.17     26.09 o 
  -9   3  12       85.16       84.84     22.62 o 
  -8   3  12      213.69      241.85     18.51 o 
  -7   3  12       10.79       13.21     12.85 o 
  -6   3  12      261.41      253.73     15.75 o 
  -5   3  12      441.77      475.67     17.97 o 
  -4   3  12     2224.05     2078.54     37.09 o 
  -3   3  12     3509.71     3515.14     78.09 o 
  -2   3  12       61.08       67.57      6.84 o 
  -1   3  12     1566.09     1671.74     37.68 o 
   0   3  12       40.37       56.07      8.78 o 
   1   3  12      448.40      458.07     13.61 o 
   2   3  12     1927.31     1936.46     43.60 o 
   3   3  12        0.04        3.81      9.70 o 
   4   3  12      613.52      604.56     35.77 o 
   5   3  12        3.70       -2.47     20.24 o 
  -9   4  12      134.15      101.82     23.69 o 
  -8   4  12       79.52       59.20     20.19 o 
  -7   4  12       31.23       36.55     13.32 o 
  -6   4  12     1981.21     2068.12     51.09 o 
  -5   4  12      821.67      849.46     25.62 o 
  -4   4  12     1249.71     1357.43     26.27 o 
  -3   4  12      344.74      359.36     10.89 o 
  -2   4  12       40.38       62.01      7.64 o 
  -1   4  12     2503.43     2380.40     53.50 o 
   0   4  12      792.41      834.95     21.90 o 
   1   4  12      620.90      601.83     20.37 o 
   2   4  12      555.41      526.10     28.64 o 
   3   4  12       15.17       10.05     15.67 o 
   4   4  12      664.85      637.63     38.91 o 
   5   4  12       61.91       37.04     22.87 o 
  -9   5  12      131.35      151.51     25.16 o 
  -8   5  12      400.02      443.74     28.00 o 
  -7   5  12       11.04        9.78     16.43 o 
  -6   5  12     1134.03     1066.35     32.05 o 
  -5   5  12      165.44      216.13     13.53 o 
  -4   5  12     1010.73      888.78     22.15 o 
  -3   5  12      515.49      494.86     11.60 o 
  -2   5  12      143.52      120.33     11.41 o 
  -1   5  12      659.17      656.55     23.88 o 
   0   5  12       13.86       18.30      7.79 o 
   1   5  12        8.39        3.56      9.91 o 
   2   5  12     1859.12     1730.46     73.18 o 
   3   5  12       37.68       45.44     18.89 o 
   4   5  12      345.97      385.70     31.49 o 
   5   5  12      121.67      108.05     27.59 o 
  -8   6  12      896.85      840.04     39.71 o 
  -7   6  12      110.05      168.79     20.46 o 
  -6   6  12      315.25      301.46     21.34 o 
  -5   6  12       13.92        5.30     12.61 o 
  -4   6  12      589.12      628.99     21.16 o 
  -3   6  12      388.11      404.71     15.63 o 
  -2   6  12     1134.01     1155.75     37.40 o 
  -1   6  12      637.04      640.57     20.30 o 
   0   6  12        1.52        4.23     10.68 o 
   1   6  12       60.69       51.81     16.72 o 
   2   6  12     1160.62      918.73     46.86 o 
   3   6  12       45.72       53.91     20.69 o 
   4   6  12      451.27      501.32     38.01 o 
  -8   7  12      574.66      622.95     34.61 o 
  -7   7  12        5.11        8.11     18.43 o 
  -6   7  12      282.61      308.26     22.20 o 
  -5   7  12      235.44      253.57     20.84 o 
  -4   7  12        6.04       21.08     10.68 o 
  -3   7  12      634.91      619.76     20.84 o 
  -2   7  12        0.21       -5.74      8.15 o 
  -1   7  12      213.95      186.10     22.19 o 
   0   7  12      571.62      458.88     31.12 o 
   1   7  12       43.84       61.56     19.79 o 
   2   7  12      892.22      859.05     48.14 o 
   3   7  12       12.17      -10.72     21.37 o 
  -8   8  12      227.48      195.40     42.14 o 
  -7   8  12       31.69       35.03     20.81 o 
  -6   8  12      220.47      224.68     21.57 o 
  -5   8  12      673.67      666.56     60.25 o 
  -4   8  12       21.44       32.02     12.56 o 
  -3   8  12      241.38      223.44     16.56 o 
  -2   8  12       11.36       26.21     12.14 o 
  -1   8  12      644.11      675.30     24.79 o 
   0   8  12      572.96      576.45     39.74 o 
   1   8  12       89.59       87.73     24.37 o 
   2   8  12      517.71      475.00     36.59 o 
   3   8  12      227.00      316.72     35.47 o 
  -7   9  12       61.28       54.95     23.22 o 
  -6   9  12       40.21       27.60     19.58 o 
  -5   9  12      336.26      299.60     23.52 o 
  -4   9  12      204.96      139.65     18.57 o 
  -3   9  12      507.65      496.76     24.89 o 
  -2   9  12       82.33       88.79     15.03 o 
  -1   9  12      265.51      233.52     17.00 o 
   0   9  12      608.83      563.70     40.41 o 
   1   9  12        2.60       -9.37     25.79 o 
   2   9  12      613.13      651.28     46.11 o 
  -6  10  12      100.58       94.26     23.51 o 
  -5  10  12      148.32      140.53     22.28 o 
  -4  10  12       78.40       74.92     33.82 o 
  -3  10  12      188.09      149.02     22.04 o 
  -2  10  12      248.11      282.12     27.82 o 
  -1  10  12      179.30      203.04     21.29 o 
   0  10  12      511.24      516.09     40.71 o 
   1  10  12        6.60        5.17     28.27 o 
  -4  11  12        1.37        9.74     21.64 o 
  -3  11  12      389.14      473.08     29.14 o 
  -2  11  12      114.93       78.84     32.20 o 
  -1  11  12        0.26       13.99     20.39 o 
  -3 -10  13      172.04      158.37     28.23 o 
  -2 -10  13        5.99        6.08     19.67 o 
  -1 -10  13      127.86      108.45     19.67 o 
   0 -10  13       38.96       52.92     18.16 o 
   1 -10  13       51.35       76.12     18.74 o 
   2 -10  13        3.72      -10.25     16.78 o 
  -5  -9  13       85.41      111.57     35.17 o 
  -4  -9  13      194.95      183.74     24.21 o 
  -3  -9  13      177.28      280.24     24.36 o 
  -2  -9  13        4.95        6.70     17.39 o 
  -1  -9  13       91.05       83.47     17.19 o 
   0  -9  13        0.41       -0.98     15.10 o 
   1  -9  13       84.45       74.56     15.88 o 
   2  -9  13       77.21       79.61     15.29 o 
   3  -9  13       11.29       -1.57     26.77 o 
  -6  -8  13      139.15      116.37     36.07 o 
  -5  -8  13      113.15      151.33     23.00 o 
  -4  -8  13      184.82      182.68     21.24 o 
  -3  -8  13      350.71      328.43     22.65 o 
  -2  -8  13        4.15      -11.30     14.42 o 
  -1  -8  13      102.00       86.60     14.83 o 
   0  -8  13        5.65        3.68     12.56 o 
   1  -8  13      395.70      429.68     40.64 o 
   2  -8  13       69.79       60.28     23.47 o 
   3  -8  13        0.07       11.02     23.62 o 
   4  -8  13       94.20      123.72     29.32 o 
  -6  -7  13      240.77      238.71     24.65 o 
  -5  -7  13       85.53      102.52     19.63 o 
  -4  -7  13      381.80      372.58     23.27 o 
  -3  -7  13      618.86      600.74     27.27 o 
  -2  -7  13      147.72      124.56     15.19 o 
  -1  -7  13      246.79      262.33     16.95 o 
   0  -7  13       42.15       38.13     10.08 o 
   1  -7  13      474.71      463.30     32.69 o 
   2  -7  13      340.32      321.14     28.79 o 
   3  -7  13        1.50       -8.92     20.09 o 
   4  -7  13      125.09      115.24     25.87 o 
  -7  -6  13        0.86       11.22     21.81 o 
  -6  -6  13      161.65      152.67     20.83 o 
  -5  -6  13      165.90      160.27     18.87 o 
  -4  -6  13      441.45      436.63     26.28 o 
  -3  -6  13      264.61      218.30     16.81 o 
  -2  -6  13      102.77      107.87     12.65 o 
  -1  -6  13      535.84      511.91     20.32 o 
   0  -6  13       49.70       59.38     16.05 o 
   1  -6  13      613.86      638.75     36.52 o 
   2  -6  13      536.99      512.26     33.52 o 
   3  -6  13       46.52       59.16     20.24 o 
   4  -6  13      133.30      160.46     25.12 o 
   5  -6  13      265.51      254.41     30.89 o 
  -8  -5  13      260.72      303.74     43.11 o 
  -7  -5  13        2.26       -6.52     18.97 o 
  -6  -5  13      217.77      245.78     29.05 o 
  -5  -5  13       19.14        2.41     14.19 o 
  -4  -5  13      580.96      549.22     25.11 o 
  -3  -5  13      528.84      648.49     25.54 o 
  -2  -5  13        6.46       17.60     20.09 o 
  -1  -5  13      709.23      700.19     24.01 o 
   0  -5  13      585.99      591.15     20.45 o 
   1  -5  13       71.39       62.22     10.31 o 
   2  -5  13      926.39      962.89     46.19 o 
   3  -5  13      177.20      164.51     21.29 o 
   4  -5  13      137.78      146.21     22.79 o 
   5  -5  13      324.57      279.60     30.44 o 
  -8  -4  13      145.36      169.13     25.39 o 
  -7  -4  13       15.48        4.54     17.95 o 
  -6  -4  13      556.94      496.40     26.15 o 
  -5  -4  13       25.01       45.49     14.16 o 
  -4  -4  13      171.34      145.61     13.80 o 
  -3  -4  13      444.83      422.80     16.79 o 
  -2  -4  13       25.35       19.91      9.04 o 
  -1  -4  13     1000.18      980.72     28.58 o 
   0  -4  13     1618.37     1551.19     38.09 o 
   1  -4  13        0.34       -5.70      7.96 o 
   2  -4  13      441.54      479.73     24.26 o 
   3  -4  13      162.82      158.82     16.65 o 
   4  -4  13      109.74       90.58     20.17 o 
   5  -4  13      195.92      216.84     27.22 o 
  -8  -3  13      326.22      364.04     27.57 o 
  -7  -3  13       35.73       42.48     17.46 o 
  -6  -3  13     1188.72     1095.57     39.96 o 
  -5  -3  13      277.32      256.62     14.71 o 
  -4  -3  13       36.53       55.75      9.44 o 
  -3  -3  13     2207.59     2228.95     39.30 o 
  -2  -3  13      289.69      293.61     11.61 o 
  -1  -3  13      421.57      436.13     24.33 o 
   0  -3  13     1178.60     1237.40     30.79 o 
   1  -3  13      502.68      509.15     16.24 o 
   2  -3  13      947.62     1012.37     33.89 o 
   3  -3  13      326.65      380.85     30.97 o 
   4  -3  13        4.21       12.95     14.17 o 
   5  -3  13       22.82       -2.77     20.92 o 
  -9  -2  13       46.73       84.13     35.92 o 
  -8  -2  13      600.30      598.89     47.12 o 
  -7  -2  13        0.35        4.15     15.81 o 
  -6  -2  13     1426.58     1456.97     47.78 o 
  -5  -2  13      436.71      569.64     20.37 o 
  -4  -2  13      141.18      123.66      8.89 o 
  -3  -2  13     1105.17     1040.66     27.66 o 
  -2  -2  13     2026.64     2019.84     40.59 o 
  -1  -2  13      201.96      256.75      8.97 o 
   0  -2  13      356.40      322.56     26.99 o 
   1  -2  13      158.39      168.70     24.22 o 
   2  -2  13      854.10      833.16     22.11 o 
   3  -2  13       79.60       73.60      9.32 o 
   4  -2  13       62.09       83.39     21.86 o 
   5  -2  13      376.69      386.97     30.44 o 
  -9  -1  13       96.98      107.07     35.62 o 
  -8  -1  13      878.00      882.17     39.00 o 
  -7  -1  13        7.62        4.79     15.69 o 
  -6  -1  13      864.03      814.49     32.73 o 
  -5  -1  13     1687.61     1504.88     38.16 o 
  -4  -1  13      213.51      226.89      9.87 o 
  -3  -1  13     1241.25     1337.71     38.44 o 
  -2  -1  13      305.45      339.37     12.13 o 
  -1  -1  13        3.99        7.57      5.61 o 
   0  -1  13     1853.19     1899.60     52.95 o 
   1  -1  13      923.07      953.37     47.99 o 
   2  -1  13      918.60      975.56     49.34 o 
   3  -1  13       88.67       87.93      8.68 o 
   4  -1  13      208.35      198.74     16.91 o 
   5  -1  13      709.62      678.27     40.56 o 
  -9   0  13        8.35       11.05     21.83 o 
  -8   0  13      869.72      924.19     40.70 o 
  -7   0  13      249.02      225.53     20.10 o 
  -6   0  13      472.86      519.11     27.62 o 
  -5   0  13     1022.52     1047.09     28.85 o 
  -4   0  13      280.90      286.29      8.96 o 
  -3   0  13       19.85       28.62      7.22 o 
  -2   0  13     1191.89     1143.15     27.44 o 
  -1   0  13      179.62      228.11     12.22 o 
   0   0  13      688.80      745.68     40.04 o 
   1   0  13        1.18       -1.12     18.45 o 
   2   0  13     1155.24     1122.60     52.41 o 
   3   0  13      241.58      250.19     11.28 o 
   5   0  13      878.59      781.59     43.86 o 
  -9   1  13        1.08       -4.41     22.11 o 
  -8   1  13      789.33      856.00     38.21 o 
  -7   1  13      695.95      666.57     38.61 o 
  -6   1  13        0.52       -1.47     12.46 o 
  -5   1  13      568.78      519.20     20.56 o 
  -4   1  13        0.68       -5.04      5.04 o 
  -3   1  13        5.26        6.01      6.91 o 
  -2   1  13     1492.13     1450.92     33.62 o 
   0   1  13      572.17      653.53     36.14 o 
   1   1  13       13.90       27.59     16.80 o 
   2   1  13      726.86      820.43     42.29 o 
   3   1  13      488.69      455.52     24.48 o 
   4   1  13       23.68       30.07     15.82 o 
   5   1  13      730.17      643.25     40.11 o 
  -9   2  13       35.84       39.45     22.00 o 
  -8   2  13      195.67      192.69     22.66 o 
  -7   2  13      547.98      560.84     31.64 o 
  -6   2  13      213.84      249.15     17.48 o 
  -5   2  13       67.50       78.65     10.18 o 
  -4   2  13      682.57      675.24     15.08 o 
  -3   2  13        1.29        6.68      7.08 o 
  -2   2  13      694.77      744.91     19.57 o 
  -1   2  13      851.55      819.61     34.94 o 
   0   2  13     1670.98     1514.15     63.81 o 
   1   2  13     1403.86     1401.60     59.91 o 
   2   2  13       16.08       16.27      8.09 o 
   3   2  13     1591.12     1568.77     51.85 o 
   4   2  13       18.33       20.02     16.95 o 
   5   2  13      396.19      451.45     33.22 o 
  -9   3  13      148.40      142.72     24.37 o 
  -8   3  13       25.29       21.24     18.66 o 
  -7   3  13      141.42      108.29     17.41 o 
  -6   3  13      198.90      183.55     16.56 o 
  -5   3  13      529.54      557.52     23.73 o 
  -4   3  13     1462.07     1498.17     30.76 o 
  -3   3  13      171.63      188.33     12.56 o 
  -2   3  13      311.86      277.22     13.18 o 
  -1   3  13      108.75      117.23      8.43 o 
   0   3  13     1657.16     1835.33     51.20 o 
   1   3  13     1557.28     1490.67     46.87 o 
   2   3  13      116.59      127.69     10.14 o 
   3   3  13      455.10      450.38     20.73 o 
   4   3  13       40.99       52.11     19.27 o 
   5   3  13      309.89      299.17     30.29 o 
  -9   4  13      103.72       79.93     36.89 o 
  -8   4  13      112.02      103.48     21.35 o 
  -7   4  13      240.78      267.87     42.59 o 
  -6   4  13       11.62        2.93     13.62 o 
  -5   4  13      790.20      808.90     29.65 o 
  -4   4  13       33.91       30.17     12.63 o 
  -3   4  13     1037.10     1002.39     33.28 o 
  -2   4  13     2888.97     3082.55    112.21 o 
  -1   4  13       37.36       57.63      9.01 o 
   0   4  13      639.08      620.39     18.40 o 
   1   4  13      968.25      961.59     30.38 o 
   2   4  13      336.99      263.73     14.73 o 
   3   4  13      470.15      453.63     29.02 o 
   4   4  13      188.08      168.03     23.54 o 
  -8   5  13      160.20      186.49     23.28 o 
  -7   5  13      163.07      170.65     20.21 o 
  -6   5  13      176.30      216.93     18.75 o 
  -5   5  13     1397.96     1385.52     44.14 o 
  -4   5  13       65.47       83.52     10.24 o 
  -3   5  13       14.55        2.32     13.80 o 
  -2   5  13     1384.48     1293.91     44.69 o 
  -1   5  13      380.18      387.80     23.58 o 
   0   5  13      681.19      680.84     30.22 o 
   1   5  13      361.94      382.33     17.96 o 
   2   5  13       45.27       77.45     17.32 o 
   3   5  13      182.65      172.53     23.02 o 
   4   5  13       35.32       66.36     23.24 o 
  -8   6  13       18.02       17.18     21.23 o 
  -7   6  13      184.48      188.17     21.29 o 
  -6   6  13        9.79       10.63     15.25 o 
  -5   6  13      642.12      606.67     35.69 o 
  -4   6  13      641.03      636.32     21.83 o 
  -3   6  13      271.94      248.35     17.06 o 
  -2   6  13     2736.43     2763.18     77.10 o 
  -1   6  13       99.02       94.77     17.40 o 
   0   6  13      372.18      363.28     26.24 o 
   1   6  13      466.62      463.00     30.37 o 
   2   6  13        0.44      -18.22     18.22 o 
   3   6  13      430.33      469.82     34.57 o 
  -8   7  13       33.69       15.22     33.67 o 
  -7   7  13      343.58      371.41     26.33 o 
  -6   7  13      461.97      470.87     26.20 o 
  -5   7  13      175.29      210.87     25.04 o 
  -4   7  13      670.88      709.33     47.65 o 
  -3   7  13       87.05       95.36     10.64 o 
  -2   7  13     1527.58     1193.61     56.91 o 
  -1   7  13      519.91      469.67     31.87 o 
   0   7  13      176.15      175.45     23.09 o 
   1   7  13      157.11      165.78     24.44 o 
   2   7  13       68.98       71.76     23.32 o 
   3   7  13      133.00      118.54     27.22 o 
  -7   8  13      483.92      505.09     53.39 o 
  -6   8  13      392.11      407.15     30.93 o 
  -5   8  13       27.06       26.17     16.82 o 
  -4   8  13      952.15      870.53     33.83 o 
  -3   8  13        4.44       -8.65     12.48 o 
  -2   8  13      992.83     1034.12     54.14 o 
  -1   8  13       45.04       58.41     22.19 o 
   0   8  13       31.64       35.62     22.19 o 
   1   8  13      241.60      225.91     28.12 o 
   2   8  13        0.50        1.87     25.19 o 
  -6   9  13      237.86      248.36     24.77 o 
  -5   9  13      109.30      121.41     23.92 o 
  -4   9  13      489.94      467.40     25.49 o 
  -3   9  13       16.44       11.12     15.15 o 
  -2   9  13      169.67      150.85     29.88 o 
  -1   9  13      143.40      108.50     26.09 o 
   0   9  13      300.40      311.39     34.49 o 
   1   9  13      162.19      148.99     29.77 o 
  -5  10  13        7.18       11.22     20.34 o 
  -4  10  13      343.73      349.73     24.79 o 
  -3  10  13        0.62       10.76     18.01 o 
  -2  10  13      229.30      295.59     21.13 o 
  -1  10  13       84.93       45.59     28.72 o 
  -2 -10  14      186.72      210.09     28.04 o 
  -1 -10  14        3.25       -4.61     18.60 o 
   0 -10  14      153.95      164.06     23.28 o 
  -4  -9  14      188.75      203.58     24.97 o 
  -3  -9  14       51.81       58.44     20.58 o 
  -2  -9  14      303.69      288.97     34.57 o 
  -1  -9  14       26.90       30.50     16.48 o 
   0  -9  14      244.73      214.67     18.73 o 
   1  -9  14       17.61       17.40     25.94 o 
   2  -9  14      103.46      109.40     29.47 o 
  -5  -8  14       64.09       53.92     23.81 o 
  -4  -8  14      538.82      461.73     31.68 o 
  -3  -8  14        9.87        7.62     18.60 o 
  -2  -8  14      174.32      160.17     17.83 o 
  -1  -8  14        0.91       13.80     13.06 o 
   0  -8  14      413.85      401.77     20.20 o 
   1  -8  14       19.69       -5.77     21.67 o 
   2  -8  14      243.08      222.62     28.94 o 
   3  -8  14      166.10      169.83     30.52 o 
  -6  -7  14        9.42       18.59     21.37 o 
  -5  -7  14      125.16      176.87     22.12 o 
  -4  -7  14      494.35      498.25     27.97 o 
  -3  -7  14      209.20      235.01     35.32 o 
  -2  -7  14      125.28      122.74     14.92 o 
  -1  -7  14        0.21        9.33     10.34 o 
   0  -7  14      449.03      432.78     31.64 o 
   1  -7  14        7.72      -11.40     19.79 o 
   2  -7  14      296.86      230.79     27.22 o 
   3  -7  14      442.14      442.91     35.17 o 
   4  -7  14       57.48       80.60     27.22 o 
  -7  -6  14      325.38      346.26     42.81 o 
  -6  -6  14       34.89       12.54     19.98 o 
  -5  -6  14        0.34       -3.03     16.59 o 
  -4  -6  14      136.49      123.08     16.94 o 
  -3  -6  14      567.02      461.45     22.61 o 
  -2  -6  14      142.74      147.01     12.61 o 
  -1  -6  14      244.72      227.64     23.32 o 
   0  -6  14      561.15      494.49     32.84 o 
   1  -6  14       57.81       41.99     18.00 o 
   2  -6  14       56.39       69.51     19.79 o 
   3  -6  14      716.17      767.34     44.24 o 
   4  -6  14       39.82       34.12     23.17 o 
  -7  -5  14      389.81      399.47     28.77 o 
  -6  -5  14       85.50       61.02     18.77 o 
  -5  -5  14      139.37      120.36     17.33 o 
  -4  -5  14       89.74       78.96     14.52 o 
  -3  -5  14      646.80      661.52     25.59 o 
  -2  -5  14      351.11      370.33     27.67 o 
  -1  -5  14        9.11       20.92     15.22 o 
   0  -5  14      676.58      759.62     39.06 o 
   1  -5  14      574.51      609.74     34.19 o 
   2  -5  14       75.42       86.08     18.74 o 
   3  -5  14      287.16      264.90     25.34 o 
   4  -5  14      306.53      294.60     27.97 o 
  -8  -4  14        1.08      -27.37     32.39 o 
  -7  -4  14      202.07      200.58     22.94 o 
  -6  -4  14       99.98       86.86     17.52 o 
  -5  -4  14      339.98      337.13     20.29 o 
  -4  -4  14       89.82       86.17     12.85 o 
  -3  -4  14      998.51      879.96     75.50 o 
  -2  -4  14     1661.22     1602.77     69.28 o 
  -1  -4  14       62.73       75.09     10.00 o 
   0  -4  14      181.00      194.15     16.81 o 
   1  -4  14      824.80      824.86     31.99 o 
   2  -4  14       96.17      100.44     12.02 o 
   3  -4  14      206.70      276.30     23.77 o 
   4  -4  14      464.83      480.92     32.39 o 
   5  -4  14       24.12        7.95     24.22 o 
  -8  -3  14        4.94       17.97     21.96 o 
  -7  -3  14      516.32      447.52     27.19 o 
  -6  -3  14       13.96       19.29     14.95 o 
  -5  -3  14     1049.28      960.81     34.98 o 
  -4  -3  14      424.19      428.25     19.64 o 
  -3  -3  14        7.25       17.92     15.00 o 
  -2  -3  14     1640.57     1661.65     41.25 o 
  -1  -3  14      758.62      785.20     22.79 o 
   0  -3  14      662.95      677.66     20.36 o 
   1  -3  14      442.51      461.32     20.93 o 
   2  -3  14      375.24      396.13     15.79 o 
   3  -3  14       49.85       51.34     15.22 o 
   4  -3  14      262.19      227.04     24.14 o 
   5  -3  14       52.09       59.16     23.92 o 
  -8  -2  14       18.51       20.07     21.18 o 
  -7  -2  14      764.24      750.34     34.29 o 
  -6  -2  14       31.78        8.32     14.32 o 
  -5  -2  14      724.58      680.51     27.61 o 
  -4  -2  14     1415.91     1414.91     42.10 o 
  -3  -2  14       87.48       82.18     11.40 o 
  -2  -2  14     1675.47     1683.20     41.02 o 
  -1  -2  14      179.34      194.41     13.25 o 
   0  -2  14       54.34       63.91      8.37 o 
   1  -2  14      367.90      364.48     32.62 o 
   2  -2  14      421.50      399.21     14.30 o 
   3  -2  14      137.92      163.45     14.83 o 
   4  -2  14      180.13      187.30     18.21 o 
   5  -2  14       58.52       82.03     23.09 o 
  -8  -1  14       56.77       43.65     20.62 o 
  -7  -1  14     1044.08      961.17     42.93 o 
  -6  -1  14      177.03      190.43     17.46 o 
  -5  -1  14       53.19       61.57     12.01 o 
  -4  -1  14     1259.86     1249.67     29.43 o 
  -3  -1  14      208.47      204.24     14.47 o 
  -2  -1  14     2217.04     2314.84     81.80 o 
  -1  -1  14      164.73      193.85     11.58 o 
   0  -1  14      927.97     1019.43     51.81 o 
   1  -1  14        3.30      -12.52     20.02 o 
   2  -1  14       45.10       52.34     22.94 o 
   3  -1  14      519.62      483.53     16.92 o 
   4  -1  14      334.81      351.06     25.94 o 
   5  -1  14       50.26       31.64     20.99 o 
  -8   0  14        2.72        0.48     18.38 o 
  -7   0  14     1053.47     1063.83     40.34 o 
  -6   0  14      537.43      511.97     24.53 o 
  -5   0  14       40.84       40.14     14.85 o 
  -4   0  14     1592.47     1538.14     67.03 o 
  -3   0  14        6.25       15.37      8.95 o 
  -2   0  14      557.65      551.59     19.55 o 
  -1   0  14        7.99       -2.17     18.82 o 
   0   0  14      301.35      358.48     29.17 o 
   1   0  14      527.21      598.12     37.86 o 
   2   0  14       59.14       52.49     23.02 o 
   3   0  14      377.68      371.79     16.93 o 
   4   0  14      581.73      570.00     33.67 o 
   5   0  14        0.76       -4.80     19.87 o 
  -8   1  14      278.49      324.66     25.23 o 
  -7   1  14      389.40      362.87     26.62 o 
  -6   1  14      850.34      873.65     37.23 o 
  -5   1  14       12.65       22.12     10.90 o 
  -4   1  14      916.00      849.07     42.44 o 
  -3   1  14       74.54       68.46     13.05 o 
  -2   1  14      700.51      700.55     22.81 o 
  -1   1  14       44.56       37.56     18.07 o 
   0   1  14      398.33      419.74     30.22 o 
   1   1  14      791.40      740.95     41.91 o 
   2   1  14       28.43       65.98     22.04 o 
   3   1  14      228.34      215.26     12.80 o 
   4   1  14     1035.15      984.49     47.46 o 
   5   1  14        3.33        3.15     20.77 o 
  -8   2  14      351.50      360.63     46.60 o 
  -7   2  14      137.46      132.04     17.90 o 
  -6   2  14      538.03      521.63     25.19 o 
  -5   2  14      177.84      206.81     14.36 o 
  -4   2  14      140.63      143.29     18.89 o 
  -3   2  14       11.56       19.76      9.39 o 
  -2   2  14      355.54      370.01     15.79 o 
   0   2  14       69.34       67.63     20.17 o 
   1   2  14     1748.92     1873.30     77.00 o 
   3   2  14      300.82      287.40     15.13 o 
   4   2  14     1332.37     1232.82     57.13 o 
  -8   3  14      261.21      346.34     26.04 o 
  -7   3  14        4.00       11.83     15.88 o 
  -6   3  14      393.43      386.35     21.66 o 
  -5   3  14        0.04        1.68     10.66 o 
  -4   3  14       53.23       60.13     15.90 o 
  -3   3  14      286.62      308.82     15.99 o 
  -2   3  14      726.70      690.53     23.94 o 
  -1   3  14     1815.55     1875.86     61.00 o 
   0   3  14      312.46      349.78     27.22 o 
   1   3  14     1013.98     1017.25     42.21 o 
   2   3  14     1561.23     1537.57     51.32 o 
   3   3  14       47.63       34.34     16.27 o 
   4   3  14      854.34      848.25     45.66 o 
  -8   4  14       42.39       39.40     20.58 o 
  -7   4  14       37.08       37.63     16.73 o 
  -6   4  14        3.06        4.19     13.70 o 
  -5   4  14      343.80      346.05     20.24 o 
  -4   4  14     1029.87     1048.59     50.91 o 
  -3   4  14      739.73      765.81     28.27 o 
  -2   4  14      559.86      607.23     23.48 o 
  -1   4  14      962.01     1068.29     33.32 o 
   0   4  14      316.56      337.71     20.66 o 
   1   4  14     1189.37     1078.48     33.56 o 
   2   4  14     2093.72     1829.44     75.43 o 
   3   4  14       19.29       11.70     17.32 o 
   4   4  14      277.17      272.93     27.74 o 
  -8   5  14       14.07       28.95     20.95 o 
  -7   5  14        0.18       -3.55     17.36 o 
  -6   5  14       28.90       25.74     15.22 o 
  -5   5  14      284.91      246.00     17.01 o 
  -4   5  14      297.60      290.73     18.07 o 
  -3   5  14     1532.04     1474.71     65.16 o 
  -2   5  14      171.03      124.92     17.92 o 
  -1   5  14      646.14      666.44     38.16 o 
   0   5  14      558.24      491.69     21.56 o 
   1   5  14       55.89       76.33     17.32 o 
   2   5  14     1003.83      941.97     46.86 o 
   3   5  14       10.64        5.62     20.32 o 
  -8   6  14        2.55      -15.00     22.29 o 
  -7   6  14       78.08       68.27     37.38 o 
  -6   6  14      619.16      632.77     29.76 o 
  -5   6  14       26.86       22.34     14.16 o 
  -4   6  14      470.97      535.10     22.30 o 
  -3   6  14     1326.43     1288.16     43.31 o 
  -2   6  14       63.92       60.96     18.67 o 
  -1   6  14      470.79      437.81     29.17 o 
   0   6  14     1380.30     1362.54     61.78 o 
   1   6  14      300.74      274.43     26.02 o 
   2   6  14      202.10      190.07     24.59 o 
   3   6  14        0.71       -7.42     21.67 o 
  -7   7  14       73.22       94.48     32.09 o 
  -6   7  14      566.46      586.47     54.32 o 
  -5   7  14      373.73      341.80     21.41 o 
  -4   7  14      227.34      193.84     15.81 o 
  -3   7  14      835.44      804.01     45.59 o 
  -2   7  14      159.98      169.83     23.84 o 
  -1   7  14      463.49      389.37     29.92 o 
   0   7  14      100.35       48.06     20.09 o 
   1   7  14      119.05      133.16     23.92 o 
   2   7  14      263.28      266.10     30.37 o 
  -6   8  14      408.67      357.63     50.76 o 
  -5   8  14      602.37      615.84     57.81 o 
  -4   8  14       44.56       40.07     25.04 o 
  -3   8  14      278.45      282.30     30.07 o 
  -2   8  14      255.88      205.90     27.22 o 
  -1   8  14      548.62      603.36     41.54 o 
   0   8  14       63.99       67.71     24.22 o 
   1   8  14       56.33       41.24     25.27 o 
  -5   9  14      196.87      184.65     22.15 o 
  -4   9  14        4.69        0.58     16.65 o 
  -3   9  14      411.69      452.13     38.61 o 
  -2   9  14        2.76       -7.72     26.09 o 
  -1   9  14      265.64      216.54     31.57 o 
   0   9  14       81.63       69.96     27.14 o 
  -2  -9  15       21.33       13.76     17.62 o 
  -1  -9  15      246.37      273.21     25.79 o 
   0  -9  15       11.37       -3.30     26.99 o 
  -4  -8  15     1112.58     1028.82     61.11 o 
  -3  -8  15      178.34      206.07     20.47 o 
  -2  -8  15        0.57      -14.24     14.24 o 
  -1  -8  15      195.14      128.89     26.84 o 
   0  -8  15        3.07       -5.55     22.64 o 
   1  -8  15      249.55      196.15     29.92 o 
   2  -8  15       30.75       32.17     25.04 o 
  -5  -7  15      228.05      228.77     23.58 o 
  -4  -7  15      848.25      760.06     75.24 o 
  -3  -7  15      129.34      141.66     17.16 o 
  -2  -7  15       23.48       14.52     11.92 o 
  -1  -7  15      190.89      259.43     28.57 o 
   0  -7  15      108.06       99.87     22.42 o 
   1  -7  15      281.56      272.85     28.49 o 
   2  -7  15      120.08      154.83     26.24 o 
   3  -7  15       26.21       22.27     25.12 o 
  -6  -6  15      356.52      313.81     26.36 o 
  -5  -6  15      124.10      148.55     19.64 o 
  -4  -6  15      104.36       64.94     15.37 o 
  -3  -6  15       67.14       64.50     13.16 o 
  -2  -6  15       64.69       44.39     19.72 o 
  -1  -6  15      549.84      429.64     31.49 o 
   0  -6  15        0.15        1.80     17.85 o 
   1  -6  15      369.88      334.04     27.44 o 
   2  -6  15      207.56      184.30     24.07 o 
   3  -6  15       20.18       21.22     22.79 o 
  -7  -5  15       45.53       61.66     22.46 o 
  -6  -5  15      254.06      260.56     23.09 o 
  -5  -5  15       56.14       29.87     15.39 o 
  -4  -5  15       14.99       14.73     13.16 o 
  -3  -5  15      297.54      277.17     41.16 o 
  -2  -5  15      265.67      274.35     24.59 o 
  -1  -5  15      615.08      610.11     35.84 o 
   0  -5  15      202.34      184.45     20.77 o 
   1  -5  15      225.25      253.13     23.17 o 
   2  -5  15      741.26      716.43     39.51 o 
   3  -5  15        8.46       10.87     20.02 o 
   4  -5  15      124.56      114.79     25.42 o 
  -7  -4  15        0.60       -5.98     20.77 o 
  -6  -4  15       67.44       67.36     18.22 o 
  -5  -4  15       35.18       48.63     15.15 o 
  -4  -4  15      567.03      535.19     23.25 o 
  -3  -4  15      789.39      736.53     41.76 o 
  -2  -4  15       89.59       87.50     17.40 o 
  -1  -4  15      635.41      625.86     34.27 o 
   0  -4  15      581.19      612.22     23.90 o 
   1  -4  15      311.55      342.77     26.39 o 
   2  -4  15     1193.36     1134.97     51.74 o 
   3  -4  15       81.97       92.00     19.94 o 
   4  -4  15       10.58        9.45     20.77 o 
  -7  -3  15       97.96      104.90     20.32 o 
  -6  -3  15      321.05      313.15     22.27 o 
  -5  -3  15      103.69       79.62     18.89 o 
  -4  -3  15      426.13      420.29     18.42 o 
  -3  -3  15     1254.47     1203.13     55.94 o 
  -2  -3  15        7.55        6.59     10.55 o 
  -1  -3  15      977.20      946.78     31.06 o 
   0  -3  15     1193.48     1199.30     33.84 o 
   1  -3  15        0.56        1.61      8.84 o 
   2  -3  15      236.01      255.07     14.23 o 
   3  -3  15        0.24       -3.82     15.67 o 
   4  -3  15        6.07       20.54     19.94 o 
  -8  -2  15       87.92       71.61     22.51 o 
  -7  -2  15      145.65      159.57     20.95 o 
  -6  -2  15      720.96      705.60     31.09 o 
  -5  -2  15      800.56      680.62     87.76 o 
  -4  -2  15      513.83      471.47     31.64 o 
  -3  -2  15     1356.07     1269.49     56.68 o 
  -2  -2  15      242.34      246.05     13.87 o 
  -1  -2  15      925.74      894.22     25.29 o 
   0  -2  15     1403.73     1434.71     44.58 o 
   1  -2  15       20.22       54.14     26.84 o 
   2  -2  15       92.78       97.04     13.17 o 
   3  -2  15        4.48       10.15     13.13 o 
   4  -2  15       45.11       50.16     20.02 o 
  -8  -1  15      507.56      517.77     31.17 o 
  -7  -1  15       15.27       22.58     17.56 o 
  -6  -1  15      352.61      393.85     22.05 o 
  -5  -1  15     1325.39     1221.29     39.22 o 
  -4  -1  15       55.28       72.06     18.07 o 
  -3  -1  15     2048.53     2047.27     59.56 o 
  -2  -1  15      573.19      539.31     32.83 o 
  -1  -1  15      229.34      216.36      9.49 o 
   0  -1  15        3.51       22.42     22.72 o 
   1  -1  15        5.75      -14.25     23.09 o 
   2  -1  15      273.23      326.09     34.64 o 
   3  -1  15        0.76       -3.74      9.85 o 
   4  -1  15      191.90      184.83     22.34 o 
  -8   0  15      693.08      647.34     33.74 o 
  -7   0  15      181.95      158.47     19.84 o 
  -6   0  15      566.03      530.05     24.56 o 
  -5   0  15     1521.56     1559.27     51.51 o 
  -4   0  15       13.55       42.59     16.42 o 
  -3   0  15      551.25      526.26     22.14 o 
  -2   0  15      411.01      427.12     17.51 o 
  -1   0  15      244.78      255.83     27.44 o 
   0   0  15      164.65      147.79     24.97 o 
   1   0  15       14.35       23.99     23.77 o 
   2   0  15      120.60      116.07     26.02 o 
   3   0  15      136.64      136.09     16.61 o 
   4   0  15      222.90      216.77     22.87 o 
  -8   1  15      519.97      548.35     30.98 o 
  -7   1  15      413.53      427.14     25.53 o 
  -6   1  15      455.90      456.67     22.90 o 
  -5   1  15     1161.60     1133.33     49.11 o 
  -4   1  15      433.00      448.68     29.24 o 
  -3   1  15      278.39      298.34     15.58 o 
  -2   1  15      188.54      183.55     10.90 o 
  -1   1  15       62.44       75.13     23.39 o 
   0   1  15      331.83      338.16     29.39 o 
   1   1  15      291.17      316.04     30.74 o 
   3   1  15      130.18      136.13     11.98 o 
   4   1  15      189.40      173.28     22.19 o 
  -8   2  15      480.56      480.53     29.31 o 
  -7   2  15      477.51      544.83     27.87 o 
  -6   2  15      418.23      462.62     22.96 o 
  -5   2  15      773.52      795.41     30.22 o 
  -4   2  15        6.67        2.77     15.37 o 
  -3   2  15      425.71      421.71     18.90 o 
  -2   2  15       72.92       70.13      9.22 o 
  -1   2  15      152.00      153.08     10.61 o 
   0   2  15      827.28      878.39     47.61 o 
   3   2  15      727.47      640.03     34.19 o 
   4   2  15        5.84       15.60     19.42 o 
  -8   3  15      431.74      458.94     29.30 o 
  -7   3  15      288.60      253.26     21.35 o 
  -6   3  15      113.03      121.24     15.79 o 
  -5   3  15      711.86      718.26     65.61 o 
  -4   3  15      114.25      129.87     19.57 o 
  -3   3  15      295.36      305.62     23.32 o 
  -2   3  15       13.55       11.50      9.16 o 
  -1   3  15      289.81      335.06     13.31 o 
   0   3  15      678.91      625.18     39.29 o 
   1   3  15      179.10      184.36     10.30 o 
   2   3  15      371.36      392.68     18.02 o 
   3   3  15      661.08      658.92     36.29 o 
  -8   4  15      148.71      122.94     23.28 o 
  -7   4  15      236.65      226.43     20.81 o 
  -6   4  15      231.86      249.49     18.92 o 
  -5   4  15      592.97      597.29     32.17 o 
  -4   4  15       49.36       70.78     19.12 o 
  -3   4  15      331.41      331.64     24.97 o 
  -2   4  15      572.61      641.39     24.77 o 
  -1   4  15       46.78       43.43     10.24 o 
   0   4  15      566.13      618.33     27.59 o 
   1   4  15      498.48      451.69     19.89 o 
   2   4  15       44.74       37.34     16.57 o 
   3   4  15     1231.73     1226.37     57.51 o 
  -7   5  15      201.00      190.34     22.07 o 
  -6   5  15       39.30       28.20     15.32 o 
  -5   5  15      285.09      280.30     25.53 o 
  -4   5  15        4.47       18.74     19.57 o 
  -3   5  15      453.68      521.71     34.04 o 
  -2   5  15      921.28      864.74     43.49 o 
  -1   5  15        9.22        5.55     15.67 o 
   0   5  15      391.30      395.14     26.39 o 
   1   5  15     1008.90     1008.86     48.36 o 
   2   5  15      146.25      182.13     22.94 o 
  -7   6  15      403.07      388.99     26.61 o 
  -6   6  15        8.21        1.77     16.46 o 
  -5   6  15      665.17      705.30     28.75 o 
  -4   6  15      168.40      163.98     24.59 o 
  -3   6  15       35.31       38.01     19.49 o 
  -2   6  15     1805.86     1817.36     78.88 o 
  -1   6  15      216.75      221.87     23.02 o 
   0   6  15      262.31      285.22     25.87 o 
   1   6  15      803.25      754.90     43.04 o 
   2   6  15        4.26       -4.12     20.92 o 
  -6   7  15        0.01       16.84     18.47 o 
  -5   7  15      564.81      570.16     27.08 o 
  -4   7  15      366.08      426.94     36.14 o 
  -3   7  15       88.56      101.75     23.09 o 
  -2   7  15      798.60      772.07     45.29 o 
  -1   7  15      345.68      339.21     28.94 o 
   0   7  15      195.77      150.11     24.89 o 
   1   7  15      366.42      412.69     33.82 o 
  -5   8  15      197.71      203.79     31.04 o 
  -4   8  15      644.27      675.04     45.36 o 
  -3   8  15       30.62       22.19     24.07 o 
  -2   8  15      603.59      582.59     40.04 o 
  -1   8  15      213.70      259.21     29.54 o 
   0   8  15       15.30       23.77     24.74 o 
  -3   9  15        0.00       24.44     27.67 o 
  -3  -8  16       66.09       62.48     17.71 o 
  -2  -8  16      135.17      149.96     30.07 o 
  -1  -8  16        1.66        2.02     26.32 o 
   0  -8  16      213.67      227.56     31.72 o 
  -4  -7  16        8.82       20.82     17.26 o 
  -3  -7  16       56.44       80.59     15.12 o 
  -2  -7  16       89.73      106.85     27.22 o 
  -1  -7  16       17.17       14.70     21.44 o 
   0  -7  16      178.46      184.68     26.77 o 
   1  -7  16       78.37       53.84     23.77 o 
  -5  -6  16      107.19      145.98     20.47 o 
  -4  -6  16        7.67       10.48     15.04 o 
  -3  -6  16       23.88       14.70     21.82 o 
  -2  -6  16      348.90      285.00     29.39 o 
  -1  -6  16       65.23       81.65     21.89 o 
   0  -6  16      151.32      217.29     24.82 o 
   1  -6  16       10.20        6.60     20.47 o 
   2  -6  16      198.71      217.74     27.22 o 
  -6  -5  16       79.64       60.47     20.26 o 
  -5  -5  16      170.33      167.58     18.73 o 
  -4  -5  16       87.52      109.67     14.04 o 
  -3  -5  16       58.75       60.88     20.99 o 
  -2  -5  16      206.53      199.60     24.14 o 
  -1  -5  16       36.78       28.87     18.52 o 
   0  -5  16      281.07      252.68     23.84 o 
   1  -5  16      143.13      162.41     21.59 o 
   2  -5  16      296.99      254.33     25.34 o 
   3  -5  16      429.29      430.31     33.14 o 
  -6  -4  16       19.26        3.86     17.43 o 
  -5  -4  16      140.35      128.03     16.42 o 
  -4  -4  16      248.38      187.00     25.57 o 
  -3  -4  16       15.21        3.45     18.52 o 
  -2  -4  16      484.40      444.11     30.07 o 
  -1  -4  16       18.33       20.54     15.75 o 
   0  -4  16      572.33      575.47     32.47 o 
   1  -4  16      643.05      578.32     32.99 o 
   2  -4  16      138.07      145.91     20.24 o 
   3  -4  16      523.15      571.95     36.82 o 
  -7  -3  16      269.95      298.09     25.64 o 
  -6  -3  16       37.39       34.59     16.40 o 
  -5  -3  16      191.59      174.97     15.71 o 
  -4  -3  16       88.53       76.33     21.59 o 
  -3  -3  16       59.61       58.63     17.85 o 
  -2  -3  16      884.14      899.53     44.24 o 
  -1  -3  16       38.47       35.62     10.70 o 
   0  -3  16      540.87      514.60     20.87 o 
   1  -3  16     1190.28     1215.25     36.98 o 
   2  -3  16      713.72      631.03     33.52 o 
   3  -3  16      210.45      219.99     22.64 o 
  -7  -2  16      183.54      197.20     22.37 o 
  -6  -2  16       49.64       45.77     15.91 o 
  -5  -2  16      261.79      310.24     22.23 o 
  -4  -2  16      239.88      225.24     24.59 o 
  -3  -2  16      146.76      167.81     20.32 o 
  -2  -2  16     2108.15     2055.91     59.56 o 
  -1  -2  16       87.85       97.94     16.72 o 
   0  -2  16      217.66      241.50     11.63 o 
   2  -2  16      522.59      517.78     45.18 o 
   3  -2  16       20.23       23.17     16.05 o 
  -7  -1  16      345.56      375.18     27.37 o 
  -6  -1  16       19.66       10.47     14.77 o 
  -5  -1  16      337.01      330.44     29.62 o 
  -4  -1  16      721.94      757.97     41.99 o 
  -3  -1  16      156.38      206.57     20.17 o 
  -2  -1  16     1073.18     1091.06     36.82 o 
  -1  -1  16      318.34      364.96     13.78 o 
   0  -1  16      501.18      561.08     41.54 o 
   1  -1  16       87.99      138.11     30.22 o 
   2  -1  16       72.10       83.08     32.24 o 
   3  -1  16        0.83        6.52     15.07 o 
  -7   0  16      774.63      822.35     35.88 o 
  -6   0  16      113.56      122.65     16.28 o 
  -5   0  16      280.04      336.21     29.62 o 
  -4   0  16     1336.00     1203.35     56.38 o 
  -3   0  16        8.86       -2.02     14.47 o 
  -2   0  16      883.16      867.83     24.69 o 
  -1   0  16      402.61      379.47     34.19 o 
   0   0  16      113.59       76.25     25.49 o 
   1   0  16        6.81       11.70     27.52 o 
   3   0  16      199.46      220.07     19.12 o 
  -7   1  16      558.09      566.98     28.53 o 
  -6   1  16      709.93      718.38     29.37 o 
  -5   1  16      247.88      219.77     25.19 o 
  -4   1  16     1129.29     1142.84     53.99 o 
  -3   1  16       40.78       37.19     15.22 o 
  -2   1  16      408.18      383.45     17.04 o 
  -1   1  16      114.51      154.83     27.97 o 
   0   1  16      100.47      152.96     26.92 o 
   3   1  16      436.66      391.47     26.24 o 
  -7   2  16      558.00      577.81     28.77 o 
  -6   2  16      763.27      760.91     30.10 o 
  -5   2  16      180.61      195.32     24.37 o 
  -4   2  16      541.31      480.85     32.32 o 
  -3   2  16      364.70      386.52     25.57 o 
  -2   2  16      515.04      488.98     19.63 o 
  -1   2  16       62.09       33.07     24.07 o 
   0   2  16       72.14       62.98     25.49 o 
   3   2  16      420.68      416.81     26.39 o 
  -7   3  16      203.96      212.39     23.43 o 
  -6   3  16      408.89      483.66     39.51 o 
  -5   3  16      214.92      264.83     27.29 o 
  -4   3  16       23.27       11.32     17.62 o 
  -3   3  16      145.84      128.97     18.22 o 
  -2   3  16      279.20      271.50     14.94 o 
  -1   3  16      337.17      366.95     18.29 o 
   2   3  16       69.90       49.26     15.22 o 
  -7   4  16       44.91       56.65     19.13 o 
  -6   4  16       24.66       21.60     14.41 o 
  -5   4  16       15.07       -4.35     20.47 o 
  -4   4  16       62.20       78.28     20.39 o 
  -3   4  16      819.49      839.78     43.19 o 
  -2   4  16      460.70      490.44     29.99 o 
  -1   4  16       55.59       77.19     11.92 o 
   0   4  16       30.20       32.56     10.84 o 
   1   4  16     1230.10     1127.47     50.09 o 
   2   4  16      341.82      394.92     27.37 o 
  -7   5  16        0.10       -0.96     18.56 o 
  -6   5  16       49.62       47.55     15.89 o 
  -5   5  16       14.51       -0.30     21.82 o 
  -4   5  16      236.81      245.33     27.07 o 
  -3   5  16      522.49      495.99     32.84 o 
  -2   5  16      263.56      215.72     22.34 o 
  -1   5  16      908.39      931.33     45.14 o 
   0   5  16       17.86       22.04     16.87 o 
   1   5  16      561.20      620.08     36.52 o 
  -6   6  16      358.41      390.14     23.17 o 
  -5   6  16       70.70       80.60     25.42 o 
  -4   6  16      630.62      602.31     40.49 o 
  -3   6  16      198.13      214.22     25.94 o 
  -2   6  16       94.70      111.12     22.19 o 
  -1   6  16      788.40      875.02     45.66 o 
   0   6  16      148.77      120.87     22.34 o 
   1   6  16      191.39      183.40     25.19 o 
  -5   7  16        2.43       15.67     26.69 o 
  -4   7  16      367.77      368.90     35.24 o 
  -3   7  16      575.37      579.82     39.81 o 
  -2   7  16       23.54       -8.17     21.74 o 
  -1   7  16      696.10      674.44     42.74 o 
  -3   8  16      489.86      503.72     39.21 o 
  -2  -7  17       75.35       28.19     25.34 o 
  -1  -7  17      280.36      247.13     30.97 o 
  -4  -6  17      241.25      234.69     32.92 o 
  -3  -6  17      346.36      310.64     32.24 o 
  -2  -6  17        0.08       37.04     22.72 o 
  -1  -6  17      199.44      184.68     26.17 o 
   0  -6  17       87.41       62.38     21.97 o 
   1  -6  17      224.97      225.24     27.97 o 
  -5  -5  17      154.17      158.98     18.16 o 
  -4  -5  17      187.02      207.47     30.52 o 
  -3  -5  17      315.14      278.70     28.79 o 
  -2  -5  17        0.25       -0.22     19.94 o 
  -1  -5  17      277.37      265.35     26.09 o 
   0  -5  17       34.32       25.27     18.89 o 
   1  -5  17      350.46      349.41     28.49 o 
  -6  -4  17      235.73      191.58     32.20 o 
  -5  -4  17      135.89      111.42     27.82 o 
  -4  -4  17       29.83       34.64     21.97 o 
  -3  -4  17      453.18      433.31     32.69 o 
  -2  -4  17       45.48       53.69     18.67 o 
  -1  -4  17      262.27      249.38     23.32 o 
   0  -4  17       45.77       32.09     17.55 o 
   1  -4  17      545.99      577.27     34.27 o 
   2  -4  17      151.91      174.93     22.49 o 
  -6  -3  17      153.38      155.32     19.16 o 
  -5  -3  17      111.45      128.59     26.62 o 
  -4  -3  17      113.13      117.64     22.72 o 
  -3  -3  17      452.98      449.43     31.87 o 
  -2  -3  17      146.87      106.62     19.12 o 
  -1  -3  17      622.67      689.37     36.74 o 
   0  -3  17      118.10      160.16     17.70 o 
   1  -3  17      697.15      677.74     34.79 o 
   2  -3  17      405.43      389.75     26.24 o 
  -6  -2  17       57.80       35.06     15.76 o 
  -5  -2  17      257.78      212.04     28.27 o 
  -4  -2  17      373.60      331.26     29.32 o 
  -3  -2  17      445.80      460.08     30.44 o 
  -2  -2  17      170.41      145.39     19.04 o 
  -1  -2  17      767.84      741.30     26.12 o 
   0  -2  17      405.78      373.51     16.47 o 
   1  -2  17      379.74      363.43     22.42 o 
   2  -2  17      438.05      447.11     26.62 o 
  -7  -1  17        1.33        9.19     18.47 o 
  -6  -1  17      314.80      368.10     20.43 o 
  -5  -1  17       33.70       39.96     22.87 o 
  -4  -1  17      220.12      277.05     26.69 o 
  -3  -1  17      941.95      979.31     47.99 o 
  -2  -1  17        1.22        6.52     13.80 o 
  -1  -1  17     1038.90     1042.08     31.72 o 
  -7   0  17        2.03        0.66     17.98 o 
  -6   0  17      549.76      596.92     42.59 o 
  -5   0  17      245.41      235.66     26.62 o 
  -4   0  17      157.96      129.04     21.59 o 
  -3   0  17     1168.41     1213.40     55.34 o 
  -2   0  17      133.27      149.00     12.86 o 
   0   0  17     1405.79     1351.81     68.31 o 
  -7   1  17       88.87       79.49     18.80 o 
  -6   1  17      862.49      874.57     52.41 o 
  -5   1  17      838.18      738.70     44.99 o 
  -4   1  17        2.65       -4.50     17.47 o 
  -3   1  17     1083.60     1037.50     48.74 o 
  -2   1  17      224.39      218.57     13.37 o 
  -1   1  17      370.86      406.92     36.22 o 
  -7   2  17        2.74        4.77     17.40 o 
  -6   2  17      999.81      872.92     52.71 o 
  -5   2  17      847.07      824.78     46.71 o 
  -4   2  17       21.04        2.25     18.07 o 
  -3   2  17      443.67      430.91     28.12 o 
  -2   2  17      293.25      285.25     13.74 o 
  -1   2  17       25.47       21.99      7.70 o 
  -6   3  17      412.44      416.21     36.29 o 
  -5   3  17      193.14      173.88     26.69 o 
  -4   3  17      277.66      287.10     27.22 o 
  -3   3  17      639.06      547.95     33.74 o 
  -2   3  17      176.35      174.85     18.82 o 
  -1   3  17       18.28       28.12     13.35 o 
   0   3  17      262.80      288.45     19.42 o 
  -6   4  17       14.46       29.69     26.32 o 
  -5   4  17      156.91      139.09     25.57 o 
  -4   4  17      412.15      360.58     29.77 o 
  -3   4  17      370.97      380.37     28.79 o 
  -2   4  17      158.76      200.65     21.44 o 
  -1   4  17      186.62      182.05     19.49 o 
   0   4  17      531.80      530.56     30.67 o 
   1   4  17        4.49       19.87     16.50 o 
  -6   5  17       15.64       34.34     27.97 o 
  -5   5  17      283.98      269.25     30.82 o 
  -4   5  17      155.44      163.31     25.79 o 
  -3   5  17      759.52      745.83     43.11 o 
  -2   5  17      446.64      474.77     31.49 o 
  -1   5  17       97.34       71.76     18.74 o 
   0   5  17      443.26      392.22     28.04 o 
  -5   6  17      374.25      393.72     36.22 o 
  -4   6  17       13.80       -6.45     23.84 o 
  -3   6  17      584.03      562.42     38.09 o 
  -2   6  17      593.47      564.60     36.67 o 
  -1   6  17        8.65       15.52     19.94 o 
  -3  -5  18      110.00      108.87     26.39 o 
  -2  -5  18      135.52      164.96     25.79 o 
  -1  -5  18        5.16       18.89     20.99 o 
  -4  -4  18      166.57      112.92     27.37 o 
  -3  -4  18       11.58       18.82     21.52 o 
  -2  -4  18      111.76       97.17     22.27 o 
  -1  -4  18       30.00       50.69     19.72 o 
   0  -4  18      262.05      258.01     24.82 o 
  -5  -3  18      116.51       86.53     28.49 o 
  -4  -3  18      155.60      169.23     26.92 o 
  -3  -3  18      280.04      280.05     27.07 o 
  -2  -3  18       85.31      105.50     20.77 o 
  -1  -3  18        1.16        9.15     16.65 o 
   0  -3  18      369.44      369.05     25.34 o 
   1  -3  18      168.09      199.75     20.39 o 
  -5  -2  18       45.94       36.67     25.42 o 
  -4  -2  18       49.40       39.89     21.74 o 
  -3  -2  18      517.68      479.65     32.32 o 
  -2  -2  18      286.73      295.57     24.44 o 
  -1  -2  18       34.97       42.36     15.52 o 
   0  -2  18      377.81      379.17     24.44 o 
  -6  -1  18      111.64       63.73     29.69 o 
  -5  -1  18      355.25      311.54     32.62 o 
  -4  -1  18      135.02      198.85     25.12 o 
  -3  -1  18      178.40      215.49     23.32 o 
  -2  -1  18      530.06      542.41     31.72 o 
  -1  -1  18      139.74      157.22     11.85 o 
  -6   0  18      139.37      121.84     28.94 o 
  -5   0  18      650.42      690.19     44.01 o 
  -4   0  18      397.23      348.66     29.32 o 
  -3   0  18       27.03       -5.02     17.02 o 
  -2   0  18      980.59      912.06     43.04 o 
  -6   1  18      119.25      140.81     29.02 o 
  -5   1  18      384.36      334.64     31.79 o 
  -4   1  18      934.61      874.64     47.39 o 
  -3   1  18       24.79       18.67     17.40 o 
  -2   1  18      797.14      752.57     37.42 o 
  -6   2  18       43.49       27.74     26.24 o 
  -5   2  18      212.77      252.08     29.54 o 
  -4   2  18      721.55      721.98     42.81 o 
  -3   2  18        5.95       -9.45     17.25 o 
  -2   2  18      254.61      316.94     22.87 o 
  -1   2  18      145.16      144.38     11.62 o 
  -5   3  18       47.65       55.79     24.59 o 
  -4   3  18      731.03      730.15     43.56 o 
  -3   3  18      108.11      120.94     20.09 o 
  -2   3  18        4.05        2.92     16.27 o 
  -1   3  18      302.03      330.59     22.34 o 
  -5   4  18        1.03        1.95     24.52 o 
  -4   4  18      316.54      294.52     29.69 o 
  -3   4  18      234.77      264.15     26.69 o 
  -2   4  18       72.22       82.63     19.72 o 
  -1   4  18      410.00      417.04     27.37 o 
  -3   5  18      190.16      192.92     26.02 o 
  -2   5  18        6.27      -16.65     19.57 o 
  -2  -3  19        2.22      -17.77     19.72 o 
  -3  -2  19      325.77      348.66     29.69 o 
  -2  -2  19       88.63       78.43     20.32 o 
  -1  -2  19      242.71      221.57     21.89 o 
  -4  -1  19       53.87       47.24     23.39 o 
  -3  -1  19      189.86      186.40     24.07 o 
  -2  -1  19       30.82       44.31     17.62 o 
  -1  -1  19      561.67      561.82     31.12 o 
  -4   0  19      299.41      245.48     27.52 o 
  -3   0  19      239.84      259.81     25.27 o 
  -2   0  19       92.93      108.20     18.52 o 
  -1   0  19      698.55      639.88     31.94 o 
  -4   1  19      138.57      147.86     25.19 o 
  -3   1  19      403.22      393.42     28.87 o 
  -2   1  19        0.93       14.25     16.35 o 
  -4   2  19      127.63      144.56     25.42 o 
  -3   2  19      643.03      766.97     41.99 o 
  -2   2  19       31.06       32.62     16.95 o 
                                                 
